# Supplementary material for: 4a-Methyl-2,3,4,4a-tetra­hydro-1H-carbazole-6-sulfonamide
Source: Acta Crystallogr Sect E Struct Rep Online. 2012 Mar 14;68(Pt 4):o1050. doi: 10.1107/S1600536812010239 (PMC3344011; doi:10.1107/S1600536812010239)
Supplement: Supplementary file 2 [file e-68-o1050-Isup2.hkl]

# 
# h,k,l, Fc-squared, Fo-squared, sigma(Fo-squared) and status flag 
# 
data_I
_shelx_title '  P21/n' 
_shelx_refln_list_code          4 
_shelx_F_calc_maximum      196.55 
_exptl_crystal_F_000       560.00 
_reflns_d_resolution_high  0.7681 
 
loop_ 
 _symmetry_equiv_pos_as_xyz 
 'x, y, z' 
 '-x+1/2, y+1/2, -z+1/2' 
 '-x, -y, -z' 
 'x-1/2, -y-1/2, z-1/2' 
 
_cell_length_a     9.3694 
_cell_length_b    10.4051 
_cell_length_c    13.5937 
_cell_angle_alpha  90.000 
_cell_angle_beta  103.516 
_cell_angle_gamma  90.000 
 
_shelx_F_squared_multiplier     1.000 
 
loop_ 
 _refln_index_h 
 _refln_index_k 
 _refln_index_l 
 _refln_F_squared_calc 
 _refln_F_squared_meas 
 _refln_F_squared_sigma 
 _refln_observed_status 
   2   0   0    16685.82    15643.14    474.74 o 
   4   0   0     1526.82     1686.87     28.31 o 
   6   0   0      911.64      354.67    574.68 o 
   8   0   0       11.88       43.50     10.13 o 
  10   0   0        2.26        1.57      4.33 o 
   1   1   0     3732.11     3447.37     37.47 o 
   2   1   0     1387.67     1358.23     19.60 o 
   3   1   0      286.10      264.67      6.75 o 
   4   1   0       52.49       36.86      3.08 o 
   5   1   0      987.99      947.97     16.73 o 
   6   1   0      915.30      900.69     20.47 o 
   7   1   0     1060.55     1043.18     30.02 o 
   8   1   0      284.35      265.01     13.23 o 
   9   1   0      969.16      955.23     33.43 o 
  10   1   0        0.11        1.94      3.66 o 
  11   1   0      180.75      187.41     17.07 o 
   0   2   0       72.89       84.80      4.10 o 
   1   2   0     8629.00     8373.73     59.42 o 
   2   2   0       52.28       31.83      2.13 o 
   3   2   0     2674.41     2725.09     22.73 o 
   4   2   0     1120.89     1103.16     15.59 o 
   5   2   0      713.01      732.27     20.47 o 
   6   2   0      874.08      960.45     19.81 o 
   7   2   0       62.16       81.14      8.67 o 
   8   2   0      236.94      229.93     15.31 o 
   9   2   0      210.26      201.94     15.66 o 
  10   2   0       12.46        9.77      6.21 o 
  11   2   0      110.07       73.32     17.09 o 
   1   3   0      213.15      255.95      6.00 o 
   2   3   0      491.72      482.67      8.76 o 
   3   3   0      917.25      828.80     12.34 o 
   4   3   0      126.29      166.73      6.43 o 
   5   3   0      184.15      187.67      8.57 o 
   6   3   0     1501.73     1464.15     24.16 o 
   7   3   0      387.08      358.94     14.11 o 
   8   3   0      268.39      261.81     15.94 o 
   9   3   0      447.72      474.87     48.06 o 
  10   3   0      432.94      481.06     24.71 o 
  11   3   0        5.20        5.14      7.45 o 
   0   4   0     2497.17     2124.81     28.70 o 
   1   4   0      381.27      420.36     11.69 o 
   2   4   0     1641.37     1628.58     17.02 o 
   3   4   0      731.30      805.48     12.72 o 
   4   4   0        1.34        8.38      2.22 o 
   5   4   0      505.18      520.38     15.45 o 
   6   4   0      536.74      520.44     13.73 o 
   7   4   0       93.93       87.06      8.01 o 
   8   4   0      161.63      163.25     12.11 o 
   9   4   0        0.00        2.83      3.35 o 
  10   4   0       16.49       39.57     12.76 o 
  11   4   0       43.85       66.17     17.21 o 
   1   5   0      923.57     1020.49     15.66 o 
   2   5   0       78.33       86.19      4.50 o 
   3   5   0     1915.94     1917.94     19.89 o 
   4   5   0      937.29      910.02     16.77 o 
   5   5   0      581.86      552.78     17.83 o 
   6   5   0     2344.04     2245.70     26.39 o 
   7   5   0      583.19      560.44     19.13 o 
   8   5   0      583.96      651.74     55.00 o 
   9   5   0        0.57        4.02      6.36 o 
  10   5   0       74.74       81.19     18.47 o 
  11   5   0       46.18       16.25      9.67 o 
   0   6   0      632.48      684.61     20.12 o 
   1   6   0     1310.55     1250.80     29.24 o 
   2   6   0       12.08       11.66      2.63 o 
   3   6   0     2610.01     2631.27     25.59 o 
   4   6   0       59.63       48.07      3.60 o 
   5   6   0      889.84      836.20     14.26 o 
   6   6   0      274.78      256.87     10.90 o 
   7   6   0       59.06       25.76      9.71 o 
   8   6   0      112.03       95.40     18.73 o 
   9   6   0       91.17      131.40     22.78 o 
  10   6   0       34.44       19.63     10.20 o 
   1   7   0      393.86      399.27     11.90 o 
   2   7   0      119.63      118.10      7.66 o 
   3   7   0        3.28        5.70      2.85 o 
   4   7   0      261.60      277.72     12.90 o 
   5   7   0      478.01      458.64     10.24 o 
   6   7   0      290.06      278.43     10.73 o 
   7   7   0      454.06      465.51     39.20 o 
   8   7   0       93.40       86.09     18.70 o 
   9   7   0      783.25      826.03     57.90 o 
  10   7   0       67.78       61.36     16.78 o 
   0   8   0     4077.31     4149.79    101.17 o 
   1   8   0     1118.30     1058.61     20.76 o 
   2   8   0     1625.44     1652.53     45.35 o 
   3   8   0      478.02      454.25     13.76 o 
   4   8   0      326.19      343.57     19.41 o 
   5   8   0      213.40      212.64      6.97 o 
   6   8   0      165.85      133.20     21.03 o 
   7   8   0       67.87       91.86     18.98 o 
   8   8   0       32.36       39.69     14.17 o 
   9   8   0       29.25       22.18      9.43 o 
   1   9   0       11.47        7.46      2.73 o 
   2   9   0      797.09      792.23     26.29 o 
   3   9   0      143.77      186.27      9.47 o 
   4   9   0       25.33       23.34      4.50 o 
   5   9   0      123.79      138.06     20.91 o 
   6   9   0      234.64      243.82     29.74 o 
   7   9   0      471.66      535.97     45.56 o 
   8   9   0      258.20      284.40     35.29 o 
   0  10   0      548.78      527.35     33.38 o 
   1  10   0      511.66      528.25     23.41 o 
   2  10   0      347.65      338.08     18.15 o 
   3  10   0      110.73      115.99     10.37 o 
   4  10   0       13.63        2.42      7.31 o 
   5  10   0       13.84        3.03      6.22 o 
   6  10   0       25.24       40.78     12.90 o 
   7  10   0       63.96       69.00     17.66 o 
   8  10   0      231.96      269.42     35.74 o 
   1  11   0       56.66       51.44      7.97 o 
   2  11   0        0.08        0.89      2.44 o 
   3  11   0      353.44      394.00     35.09 o 
   4  11   0       12.99       -1.93      5.89 o 
   5  11   0        2.23        4.87      6.34 o 
   6  11   0      141.92      137.56     23.84 o 
   0  12   0      542.44      582.95     38.36 o 
   1  12   0       49.19       49.66     12.39 o 
   2  12   0      632.84      626.22     44.47 o 
   3  12   0      230.07      234.35     28.49 o 
   4  12   0      122.96      121.06     21.77 o 
   5  12   0        4.28       22.40     11.08 o 
   1  13   0        0.00        5.23      5.67 o 
   2  13   0       36.18       47.49     13.61 o 
   3  13   0       35.11       14.85      8.64 o 
 -11   0   1       53.21       44.76     12.86 o 
  -9   0   1       35.63       19.44      7.95 o 
  -7   0   1        0.22        8.39      5.32 o 
  -5   0   1      897.96      986.23     24.60 o 
  -3   0   1      466.68      421.87     12.55 o 
  -1   0   1     1487.70     1703.05     23.07 o 
   1   0   1     5243.33     4926.12     36.60 o 
   3   0   1     6392.33     6228.43     46.42 o 
   5   0   1     2430.16     2397.81     37.51 o 
   7   0   1      322.37      396.34     26.39 o 
   9   0   1       34.71       22.03      7.99 o 
  11   0   1        0.37       -4.98      6.50 o 
 -11   1   1       47.90       52.82      9.41 o 
 -10   1   1        1.16        5.18      8.66 o 
  -9   1   1       14.45       12.94      4.76 o 
  -8   1   1      633.74      645.06     20.72 o 
  -7   1   1      598.15      611.45     55.35 o 
  -6   1   1     2351.05     2378.26     33.63 o 
  -5   1   1      320.58      304.57     13.70 o 
  -4   1   1      271.51      276.12      8.47 o 
  -3   1   1      674.61      631.93     12.32 o 
  -2   1   1        0.58        2.16      1.18 o 
  -1   1   1      797.81      780.36     12.04 o 
   0   1   1     5126.47     4884.36     40.67 o 
   1   1   1     5949.26     5696.37     51.48 o 
   2   1   1       67.23       48.23      2.75 o 
   3   1   1        3.59        7.97      1.35 o 
   4   1   1       89.65      142.34      5.73 o 
   5   1   1      467.92      487.06     15.02 o 
   6   1   1        4.97        1.70      1.60 o 
   7   1   1       53.80       49.35      5.67 o 
   8   1   1      938.25      935.29     30.69 o 
   9   1   1      334.17      302.19     18.76 o 
  10   1   1      425.28      451.99     24.39 o 
  11   1   1      117.11      136.24     14.30 o 
 -11   2   1      311.64      291.81     21.04 o 
 -10   2   1      346.49      390.79     23.06 o 
  -9   2   1       23.99       17.10      4.97 o 
  -8   2   1       61.99       53.94      7.56 o 
  -7   2   1       48.26       20.06     17.36 o 
  -6   2   1       98.76       93.78      6.04 o 
  -5   2   1      828.48      756.56     19.27 o 
  -4   2   1       70.76       53.42      4.10 o 
  -3   2   1     1356.93     1505.52     18.82 o 
  -2   2   1      103.81       64.52      4.58 o 
  -1   2   1      237.47      287.19      8.58 o 
   0   2   1     5983.51     5975.29     86.35 o 
   1   2   1      153.71      205.08     11.93 o 
   2   2   1     4029.36     3874.68     57.75 o 
   3   2   1       32.77       44.55      3.14 o 
   4   2   1     4475.90     4549.51     30.49 o 
   5   2   1      510.88      519.40     13.09 o 
   6   2   1       83.70       90.90      7.61 o 
   7   2   1      108.35      105.90      7.36 o 
   8   2   1      142.95      142.79     20.31 o 
   9   2   1       91.84       97.13     10.58 o 
  10   2   1       60.14       61.30      9.22 o 
  11   2   1        0.00        7.07      8.38 o 
 -11   3   1       21.33       11.25      6.45 o 
 -10   3   1        0.07       15.65      5.01 o 
  -9   3   1      209.81      206.60     15.58 o 
  -8   3   1      494.35      486.11     37.59 o 
  -7   3   1     1455.88     1381.47     53.70 o 
  -6   3   1      531.63      560.47     21.63 o 
  -5   3   1     2458.04     2500.52     52.53 o 
  -4   3   1     1327.93     1283.28     19.64 o 
  -3   3   1     1896.22     1846.34     21.56 o 
  -2   3   1    13193.87    13488.31     77.02 o 
  -1   3   1      142.47      148.25      5.88 o 
   0   3   1      436.21      383.19      7.51 o 
   1   3   1      855.65      838.77     18.58 o 
   2   3   1     1080.98     1103.50     34.48 o 
   3   3   1      344.25      301.67     12.00 o 
   4   3   1     3097.73     3258.42     24.86 o 
   5   3   1      371.59      369.70     10.11 o 
   6   3   1     1228.07     1234.29     21.17 o 
   7   3   1     1282.42     1201.23     23.30 o 
   8   3   1      730.78      745.15     35.81 o 
   9   3   1      404.60      399.91     20.64 o 
  10   3   1      557.35      505.21     41.76 o 
  11   3   1      523.65      497.40     43.44 o 
 -11   4   1      297.12      320.69     35.85 o 
 -10   4   1      183.81      193.05     26.85 o 
  -9   4   1      183.13      169.16     22.65 o 
  -8   4   1      157.61      175.69     13.43 o 
  -7   4   1      221.53      206.93     10.18 o 
  -6   4   1       63.11       55.46      5.00 o 
  -5   4   1      291.51      236.69      9.31 o 
  -4   4   1       56.27       57.66      4.35 o 
  -3   4   1      936.18     1114.00     22.49 o 
  -2   4   1      822.46      986.24     14.71 o 
  -1   4   1       49.40       32.92      3.17 o 
   0   4   1       38.91       53.62      3.32 o 
   1   4   1      266.62      241.87      6.35 o 
   2   4   1       69.12       76.43      3.24 o 
   3   4   1     2375.94     2300.78     58.62 o 
   4   4   1        0.32        1.75      0.91 o 
   5   4   1     1532.20     1430.69     17.43 o 
   6   4   1       78.51       67.30      4.59 o 
   7   4   1       59.84       54.81      4.65 o 
   8   4   1        5.05        3.07      2.86 o 
   9   4   1        0.08       -2.54      6.13 o 
  10   4   1        9.91        0.83      5.05 o 
  11   4   1      227.58      252.36     31.88 o 
 -11   5   1      168.68      141.05     24.78 o 
 -10   5   1        1.16       -5.57      8.93 o 
  -9   5   1      301.15      324.80     34.04 o 
  -8   5   1        6.27       11.74      4.75 o 
  -7   5   1        0.94        0.19      2.10 o 
  -6   5   1      137.85      140.01      7.62 o 
  -5   5   1     1595.24     1641.30     38.78 o 
  -4   5   1      793.07      771.66     21.94 o 
  -3   5   1     1473.46     1443.27     19.58 o 
  -2   5   1      902.12     1030.11     16.48 o 
  -1   5   1     1779.72     1801.63     21.62 o 
   0   5   1     1415.14     1402.37     18.54 o 
   1   5   1      803.69      887.87     13.98 o 
   2   5   1      163.68      150.33      5.28 o 
   3   5   1     1925.26     1861.74     39.57 o 
   4   5   1      235.88      230.02     21.38 o 
   5   5   1     1871.40     1886.75     64.35 o 
   6   5   1      890.21      788.40     16.14 o 
   7   5   1      507.28      476.04     11.24 o 
   8   5   1       36.22       46.36     13.06 o 
   9   5   1      149.15      128.54     21.72 o 
  10   5   1      481.02      502.76     44.57 o 
 -10   6   1      214.22      238.13     31.81 o 
  -9   6   1        2.27       -1.90      6.79 o 
  -8   6   1       34.97       32.47     11.99 o 
  -7   6   1        0.65        5.96      2.49 o 
  -6   6   1     1248.16     1227.47     28.26 o 
  -5   6   1       26.08       34.53      4.83 o 
  -4   6   1     1272.63     1238.02     20.92 o 
  -3   6   1      258.87      298.71     13.93 o 
  -2   6   1      688.96      640.50     15.61 o 
  -1   6   1       52.73       65.89      4.66 o 
   0   6   1     1165.57     1124.20     18.27 o 
   1   6   1      723.85      859.96     20.26 o 
   2   6   1      395.31      344.43     11.19 o 
   3   6   1       20.95       33.40      3.23 o 
   4   6   1      715.04      685.50     38.54 o 
   5   6   1     1328.76     1384.47     58.01 o 
   6   6   1        8.54       25.28     10.57 o 
   7   6   1        0.35        1.37      6.49 o 
   8   6   1        5.63        4.84      8.01 o 
   9   6   1      285.29      273.89     32.69 o 
  10   6   1       37.85       25.57     12.33 o 
 -10   7   1       93.00       79.63     19.34 o 
  -9   7   1        3.80        2.08      7.43 o 
  -8   7   1      192.84      233.34     29.60 o 
  -7   7   1       48.66       44.63      5.53 o 
  -6   7   1      302.78      356.72     25.96 o 
  -5   7   1       13.57       10.82      2.16 o 
  -4   7   1      698.74      787.34     20.90 o 
  -3   7   1      570.06      592.84     15.91 o 
  -2   7   1       25.25       24.20      4.05 o 
  -1   7   1      791.37      836.73     17.37 o 
   0   7   1      146.47      168.95      7.78 o 
   1   7   1      101.82      105.26      5.97 o 
   2   7   1      383.88      386.42     15.02 o 
   3   7   1      210.11      220.68      7.52 o 
   4   7   1      324.41      376.50     30.56 o 
   5   7   1      274.72      242.02     25.92 o 
   6   7   1        9.33        9.97      6.85 o 
   7   7   1        3.87        0.12      7.47 o 
   8   7   1      445.46      451.76     41.25 o 
   9   7   1       48.18       55.29     16.45 o 
  -9   8   1        3.33       10.43      9.42 o 
  -8   8   1        2.29       -1.49      6.89 o 
  -7   8   1      129.74      134.51     22.66 o 
  -6   8   1       17.17       17.57      3.53 o 
  -5   8   1       24.91       23.95      3.30 o 
  -4   8   1      170.46      155.71      8.38 o 
  -3   8   1      382.03      328.13     12.78 o 
  -2   8   1        0.87        2.86      2.57 o 
  -1   8   1      987.32      997.38     23.55 o 
   0   8   1      110.01      133.07      7.49 o 
   1   8   1     3106.33     2960.07     45.67 o 
   2   8   1      160.75      177.44     11.14 o 
   3   8   1     2068.51     2013.08     38.48 o 
   4   8   1      165.56      155.50      9.36 o 
   5   8   1      643.61      613.10     42.62 o 
   6   8   1       16.77       32.62     11.67 o 
   7   8   1       61.15       52.08     14.52 o 
   8   8   1       34.27       26.68     11.57 o 
   9   8   1        2.44       11.12      8.16 o 
  -9   9   1       24.40       25.87     12.64 o 
  -8   9   1       53.36       59.85     16.73 o 
  -7   9   1      180.87      226.56     29.78 o 
  -6   9   1        6.00       -1.00      6.39 o 
  -5   9   1      283.56      315.46     15.14 o 
  -4   9   1      230.58      216.48     15.27 o 
  -3   9   1      383.74      415.26     26.49 o 
  -2   9   1      627.57      584.09     38.26 o 
  -1   9   1       76.33       64.96      7.93 o 
   0   9   1      190.13      205.36     11.18 o 
   1   9   1        8.76        3.74      2.47 o 
   2   9   1      106.78       77.68      8.11 o 
   3   9   1       72.23       87.79     10.45 o 
   4   9   1        7.67        8.03      1.95 o 
   5   9   1       39.70       59.00     14.58 o 
   6   9   1      131.23      141.14     22.71 o 
   7   9   1      221.16      239.68     30.67 o 
   8   9   1       80.50       84.18     19.69 o 
  -8  10   1        2.39        0.04      8.63 o 
  -7  10   1        2.34       -0.53      8.02 o 
  -6  10   1        3.11       -7.27      7.27 o 
  -5  10   1      113.20       98.51     18.65 o 
  -4  10   1       10.24        9.72      3.55 o 
  -3  10   1      198.32      185.94     13.56 o 
  -2  10   1      285.18      285.64     17.31 o 
  -1  10   1       26.25       31.78      5.96 o 
   0  10   1      708.65      684.76     26.71 o 
   1  10   1      138.35      139.48      9.67 o 
   2  10   1     2584.99     2546.47     47.93 o 
   3  10   1      156.27      156.11     13.46 o 
   4  10   1      391.17      386.02     35.15 o 
   5  10   1       33.92       42.10     13.39 o 
   6  10   1      121.57       74.96     18.01 o 
   7  10   1       21.10       41.58     14.38 o 
  -7  11   1      579.10      694.02     56.03 o 
  -6  11   1      456.84      515.17     46.06 o 
  -5  11   1       94.76      120.34     21.47 o 
  -4  11   1      579.05      595.64     44.92 o 
  -3  11   1       55.18       67.65      8.66 o 
  -2  11   1        0.88       -1.18      2.77 o 
  -1  11   1       10.86        3.49      2.94 o 
   0  11   1       83.68       82.35     10.28 o 
   1  11   1       64.42       61.39      9.91 o 
   2  11   1       88.75       93.38     15.12 o 
   3  11   1        0.13        4.74      5.18 o 
   4  11   1       37.17       63.63     15.39 o 
   5  11   1       23.75       41.68     13.31 o 
   6  11   1       51.37       55.87     15.75 o 
  -5  12   1       10.04       28.78     11.39 o 
  -4  12   1      174.44      175.46     26.50 o 
  -3  12   1      340.39      352.84     34.44 o 
  -2  12   1       10.50       12.82      7.08 o 
  -1  12   1       29.89       37.98      8.24 o 
   0  12   1       88.95      101.71     11.69 o 
   1  12   1      232.62      209.21     25.26 o 
   2  12   1       21.49       22.60      8.21 o 
   3  12   1       76.92       79.44     17.74 o 
   4  12   1        2.18       16.00      9.14 o 
   5  12   1      183.98      198.59     29.37 o 
  -3  13   1      119.32      127.55     21.94 o 
  -2  13   1       23.98       22.24      9.85 o 
  -1  13   1        0.17       17.40      6.68 o 
   0  13   1        5.57        2.11      4.01 o 
   1  13   1        7.89       17.38      6.83 o 
   2  13   1       20.11       10.48      7.50 o 
   3  13   1      101.53       92.13     19.57 o 
 -12   0   2       54.70       55.92     14.64 o 
 -10   0   2       50.92       70.73     14.88 o 
  -8   0   2        4.08        4.61      4.12 o 
  -6   0   2      163.62      194.07     17.45 o 
  -4   0   2      248.42      198.22     10.35 o 
  -2   0   2      413.95      378.16     15.76 o 
   0   0   2      633.43      542.57     14.75 o 
   2   0   2    10611.28    10440.16     69.11 o 
   4   0   2     8114.64     8260.93     63.15 o 
   6   0   2     1196.22      543.88    633.81 o 
   8   0   2       24.12       22.23      6.58 o 
  10   0   2      219.12      229.51     24.96 o 
 -12   1   2        2.98        2.32      4.59 o 
 -11   1   2      131.68      143.41     15.13 o 
 -10   1   2      348.57      356.20     28.37 o 
  -9   1   2      244.36      270.87     20.38 o 
  -8   1   2        0.40       -0.35      3.39 o 
  -7   1   2      446.87      411.97     19.67 o 
  -6   1   2       87.32       86.68     10.18 o 
  -5   1   2      357.99      386.83     12.87 o 
  -4   1   2        2.61        3.21      1.39 o 
  -3   1   2      346.10      365.91     10.10 o 
  -2   1   2    17474.39    16991.08    121.50 o 
  -1   1   2     2068.90     2324.06     41.98 o 
   0   1   2     2106.88     2257.64     19.15 o 
   1   1   2     1609.97     1506.78     30.32 o 
   2   1   2      941.41      969.88     10.89 o 
   3   1   2     1515.64     1666.29     31.54 o 
   4   1   2       62.23       63.95      3.90 o 
   5   1   2      555.89      563.17     14.37 o 
   6   1   2      132.59      121.88      7.48 o 
   7   1   2      135.73      106.85      7.71 o 
   8   1   2      233.63      267.89     35.78 o 
   9   1   2        0.13       -0.03      2.96 o 
  10   1   2      271.82      278.64     19.17 o 
  11   1   2      194.81      186.24     24.92 o 
 -11   2   2      128.13      152.88     15.92 o 
 -10   2   2       25.69       24.45      6.41 o 
  -9   2   2       82.09       72.76      9.67 o 
  -8   2   2      245.99      232.62     12.64 o 
  -7   2   2       35.18       41.48      6.62 o 
  -6   2   2      159.01      142.47      7.43 o 
  -5   2   2        0.79        0.22      1.58 o 
  -4   2   2      270.58      322.67     10.61 o 
  -3   2   2      117.03      156.09      7.47 o 
  -2   2   2     8487.10     8749.36     51.26 o 
  -1   2   2    15049.87    14707.00     71.55 o 
   0   2   2       50.71       26.61      3.18 o 
   1   2   2     4932.58     4794.12     61.62 o 
   2   2   2     4178.16     4221.74     63.46 o 
   3   2   2     1949.99     1878.75     27.08 o 
   4   2   2       40.78       33.64      2.63 o 
   5   2   2     1133.98     1059.53     18.31 o 
   6   2   2      246.03      238.91      8.96 o 
   7   2   2      489.16      495.29     15.65 o 
   8   2   2        0.01        2.95      5.29 o 
   9   2   2        0.00       -1.39      2.87 o 
  10   2   2       62.19       68.68     15.34 o 
  11   2   2       56.94       68.16     16.47 o 
 -11   3   2      498.52      533.38     45.09 o 
 -10   3   2      214.03      218.28     17.64 o 
  -9   3   2      169.99      144.12     13.83 o 
  -8   3   2      964.57      954.18     31.89 o 
  -7   3   2     1712.16     1824.15     74.54 o 
  -6   3   2      500.33      497.73     15.62 o 
  -5   3   2      908.39      882.13     21.64 o 
  -4   3   2     1703.53     1724.56     31.18 o 
  -3   3   2     1408.83     1550.55     22.01 o 
  -2   3   2     5994.00     6298.78     48.07 o 
  -1   3   2       14.32        7.75      2.26 o 
   0   3   2     1200.82     1209.65     13.80 o 
   1   3   2     1443.27     1559.41     17.10 o 
   2   3   2      203.53      197.30     15.27 o 
   3   3   2        1.70        5.10      4.20 o 
   4   3   2      245.87      261.18      9.66 o 
   5   3   2      294.42      256.83      8.82 o 
   6   3   2      630.59      575.02     30.76 o 
   7   3   2       60.94       83.93      6.08 o 
   8   3   2      270.18      231.55     20.78 o 
   9   3   2       45.97       50.15      7.49 o 
  10   3   2      207.32      271.46     30.80 o 
  11   3   2      107.66       81.95     18.15 o 
 -11   4   2       12.90       12.52      8.98 o 
 -10   4   2       58.96       56.28      9.02 o 
  -9   4   2       14.38       18.47      5.67 o 
  -8   4   2     1235.44     1319.00     41.44 o 
  -7   4   2       10.40        6.80      3.93 o 
  -6   4   2      142.40      129.41      7.96 o 
  -5   4   2       49.22       50.13      4.77 o 
  -4   4   2     1501.91     1535.84     24.20 o 
  -3   4   2      977.75     1055.32     20.41 o 
  -2   4   2     1706.60     1675.04     20.67 o 
  -1   4   2      876.51      867.55     16.29 o 
   0   4   2       10.98       11.82      1.69 o 
   1   4   2      392.09      422.09      8.45 o 
   2   4   2       24.55        5.95      4.31 o 
   3   4   2      394.08      421.50     26.03 o 
   4   4   2     1115.78     1113.15     45.04 o 
   5   4   2      484.97      400.37     54.14 o 
   6   4   2        2.90        1.45      1.90 o 
   7   4   2      250.14      248.32      8.98 o 
   8   4   2       14.48        7.73      6.50 o 
   9   4   2       66.10       78.25     16.81 o 
  10   4   2        1.98        4.84      7.13 o 
 -11   5   2       53.29       31.15     12.77 o 
 -10   5   2      654.51      676.04     51.24 o 
  -9   5   2        0.03        3.58      4.13 o 
  -8   5   2      481.59      485.60     22.62 o 
  -7   5   2      220.61      215.85     17.28 o 
  -6   5   2      116.94      113.67      7.65 o 
  -5   5   2        9.23       14.34      2.75 o 
  -4   5   2     1025.54     1040.82     22.35 o 
  -3   5   2     1001.93     1104.38     18.58 o 
  -2   5   2     3758.13     4014.55     34.39 o 
  -1   5   2      250.89      226.28      9.05 o 
   0   5   2      263.14      253.91      7.93 o 
   1   5   2      296.55      310.05     11.11 o 
   2   5   2       15.08       13.44      1.47 o 
   3   5   2       54.49       60.21     10.77 o 
   4   5   2        3.23        6.92      6.48 o 
   5   5   2      348.93      315.57     26.79 o 
   6   5   2       90.07      105.77     16.83 o 
   7   5   2      160.02      150.01     21.19 o 
   8   5   2     1099.82     1087.99     59.09 o 
   9   5   2       55.93       42.85     13.07 o 
  10   5   2      343.07      348.67     37.24 o 
 -10   6   2       14.15       14.75     10.82 o 
  -9   6   2       88.73       97.44     19.41 o 
  -8   6   2       10.79        8.93      3.69 o 
  -7   6   2      148.46      157.90     11.82 o 
  -6   6   2      272.49      254.64     14.26 o 
  -5   6   2        2.01        2.75      3.03 o 
  -4   6   2       61.67       61.67      5.41 o 
  -3   6   2       77.61       61.67      4.73 o 
  -2   6   2      208.44      236.56      8.99 o 
  -1   6   2     2182.68     2194.04     30.40 o 
   0   6   2       58.51       91.87      5.25 o 
   1   6   2     1027.52      914.58     21.04 o 
   2   6   2        0.50       -0.60      1.04 o 
   3   6   2      992.80     1002.32     45.18 o 
   4   6   2       22.73       34.29      9.74 o 
   5   6   2     1490.64     1523.63     62.03 o 
   6   6   2       52.46       71.96     15.29 o 
   7   6   2      860.23      855.20     51.40 o 
   8   6   2       21.13       17.86      8.87 o 
   9   6   2       50.85       66.15     16.84 o 
  10   6   2        0.52      -10.00     10.00 o 
 -10   7   2      112.86      106.47     22.96 o 
  -9   7   2      144.04      156.69     25.13 o 
  -8   7   2       45.92       52.64     14.67 o 
  -7   7   2      206.93      256.45     15.27 o 
  -6   7   2       69.08       83.67      6.49 o 
  -5   7   2      670.74      659.42     17.93 o 
  -4   7   2       59.07       71.99      6.04 o 
  -3   7   2      117.07      117.41      7.74 o 
  -2   7   2      422.83      457.56     15.56 o 
  -1   7   2      252.16      275.69     11.64 o 
   0   7   2       64.40       50.35      4.31 o 
   1   7   2     1400.82     1362.55     20.69 o 
   2   7   2        1.36        2.37      4.30 o 
   3   7   2        2.24        0.85      5.69 o 
   4   7   2       60.65       43.20     11.06 o 
   5   7   2      151.83      156.06     21.06 o 
   6   7   2       47.85       67.03     14.75 o 
   7   7   2      399.42      506.53     41.82 o 
   8   7   2        8.00        4.38      5.84 o 
   9   7   2      123.95      147.95     25.34 o 
  -9   8   2      262.94      302.22     35.91 o 
  -8   8   2       48.90       67.92     16.44 o 
  -7   8   2        6.12       12.89      9.26 o 
  -6   8   2        4.86        2.81      3.28 o 
  -5   8   2       33.89       45.72      5.19 o 
  -4   8   2     1435.26     1312.17     26.50 o 
  -3   8   2        5.98        7.20      2.55 o 
  -2   8   2      819.42      812.14     27.68 o 
  -1   8   2      376.25      351.62     14.13 o 
   0   8   2      545.30      498.80     14.31 o 
   1   8   2      447.58      419.08     13.78 o 
   2   8   2      701.77      695.29     20.67 o 
   3   8   2       10.79       10.77      1.96 o 
   4   8   2     1233.64     1127.06     56.42 o 
   5   8   2       21.06       42.87     12.20 o 
   6   8   2      415.60      430.34     38.77 o 
   7   8   2        0.05       -3.96      7.61 o 
   8   8   2       81.82      106.90     21.45 o 
   9   8   2       47.98       52.39     16.76 o 
  -9   9   2       13.48       18.87     10.93 o 
  -8   9   2      321.98      337.78     37.84 o 
  -7   9   2       26.21       18.19      8.87 o 
  -6   9   2      109.38      104.87     19.23 o 
  -5   9   2      159.12      180.49     13.04 o 
  -4   9   2      361.28      373.20     19.00 o 
  -3   9   2        8.55        3.09      3.97 o 
  -2   9   2      183.34      206.78     14.44 o 
  -1   9   2       38.69       40.14      6.48 o 
   0   9   2       25.93       21.06      4.80 o 
   1   9   2      556.83      568.63     17.33 o 
   2   9   2      500.42      547.33     19.95 o 
   3   9   2       42.81       47.90      3.71 o 
   4   9   2       28.42       15.74      8.21 o 
   5   9   2       39.67       25.89     10.24 o 
   6   9   2       50.00       58.74     15.06 o 
   7   9   2        0.02       -5.33      6.35 o 
   8   9   2       72.11       64.41     16.87 o 
  -8  10   2        0.02        3.30      6.10 o 
  -7  10   2       30.32       34.11     11.47 o 
  -6  10   2       19.01       23.11      8.33 o 
  -5  10   2       31.00       32.96     11.05 o 
  -4  10   2      271.30      309.62     18.00 o 
  -3  10   2      417.98      394.53     20.58 o 
  -2  10   2      343.97      335.27     18.98 o 
  -1  10   2      233.18      220.59     15.58 o 
   0  10   2       26.81       25.75      5.54 o 
   1  10   2     1121.87     1228.75     34.57 o 
   2  10   2      805.24      802.30     25.83 o 
   3  10   2       90.72       90.69     17.20 o 
   4  10   2       84.62       94.70     18.77 o 
   5  10   2      275.52      300.01     33.62 o 
   6  10   2        0.08        5.54      6.00 o 
   7  10   2       44.51       30.86     12.69 o 
  -7  11   2      179.31      174.11     27.75 o 
  -6  11   2       84.41       86.18     18.85 o 
  -5  11   2      310.86      367.69     37.09 o 
  -4  11   2      305.75      245.86     28.98 o 
  -3  11   2       34.47       64.00     22.67 o 
  -2  11   2       76.05       72.43     14.26 o 
  -1  11   2      160.47      172.16     23.36 o 
   0  11   2      122.43      113.31     16.94 o 
   1  11   2      179.85      172.77     13.77 o 
   2  11   2       81.86       76.28     15.71 o 
   3  11   2       75.12       80.42     17.11 o 
   4  11   2       59.75       61.16     15.72 o 
   5  11   2      514.47      597.72     48.61 o 
   6  11   2      420.96      534.22     47.91 o 
  -5  12   2        4.73        5.57      5.95 o 
  -4  12   2        8.25       11.60      5.65 o 
  -3  12   2       65.64       45.97     12.56 o 
  -2  12   2        8.51        5.99      3.29 o 
  -1  12   2       24.87       16.40      5.27 o 
   0  12   2        1.15        1.62      2.89 o 
   1  12   2        6.47       -3.69      7.42 o 
   2  12   2      366.99      391.58     36.84 o 
   3  12   2       11.16       14.49      7.72 o 
   4  12   2      427.66      517.04     45.64 o 
   5  12   2       51.58       85.80     20.55 o 
  -3  13   2       13.40       28.52     12.50 o 
  -2  13   2      182.44      171.17     23.29 o 
  -1  13   2        2.15        2.23      4.38 o 
   0  13   2      174.45      182.29     24.26 o 
   1  13   2        0.39       -6.83      6.83 o 
   2  13   2       73.55       93.77     19.49 o 
 -11   0   3        3.87        2.77      5.76 o 
  -9   0   3      396.72      385.02     31.65 o 
  -7   0   3       74.48       62.53      8.08 o 
  -5   0   3       44.63       35.19      5.28 o 
  -3   0   3     1887.24     1996.84     44.54 o 
  -1   0   3    38631.46    37537.88    158.27 o 
   1   0   3     3976.91     3999.35     48.88 o 
   3   0   3     9686.83     9649.89     72.69 o 
   5   0   3      428.79      380.12     15.44 o 
   7   0   3     1198.68     1172.99     45.59 o 
   9   0   3      386.05      415.86     31.19 o 
 -12   1   3        5.33       12.53      5.73 o 
 -11   1   3       13.99       14.26      5.88 o 
 -10   1   3       20.26       22.04      9.83 o 
  -9   1   3       17.47        7.73      4.38 o 
  -8   1   3      122.39       99.08     10.82 o 
  -7   1   3       83.55       91.43      9.73 o 
  -6   1   3      102.40      126.06     10.46 o 
  -5   1   3        7.31        0.79      1.58 o 
  -4   1   3      473.66      431.83     12.95 o 
  -3   1   3      299.76      323.04     10.28 o 
  -2   1   3     5581.79     6146.13     63.28 o 
  -1   1   3      116.91      136.12      7.08 o 
   0   1   3      174.19      165.36      6.57 o 
   1   1   3      187.93      198.82      9.45 o 
   2   1   3     1404.41     1427.79     18.28 o 
   3   1   3      232.87      232.19      6.86 o 
   4   1   3      613.91      684.34     13.10 o 
   5   1   3        3.24        0.98      1.19 o 
   6   1   3      603.17      532.30     15.75 o 
   7   1   3      138.67      118.74     10.30 o 
   8   1   3      585.92      610.03     19.77 o 
   9   1   3        0.42        0.67      3.27 o 
  10   1   3      310.16      312.27     20.17 o 
  11   1   3      173.43      172.66     24.04 o 
 -12   2   3        1.41        2.40      5.84 o 
 -11   2   3       51.66       56.13      9.79 o 
 -10   2   3      141.59      130.25     13.91 o 
  -9   2   3       41.09       32.38     11.33 o 
  -8   2   3      136.18      134.40     12.36 o 
  -7   2   3      327.60      318.69     17.75 o 
  -6   2   3      265.03      251.11     12.20 o 
  -5   2   3      655.26      718.91     18.33 o 
  -4   2   3      189.28      241.04     10.07 o 
  -3   2   3      386.51      358.47     11.12 o 
  -2   2   3     1641.29     1674.68     22.38 o 
  -1   2   3       22.79       13.72      2.60 o 
   0   2   3        2.89        1.20      1.22 o 
   1   2   3       62.43       65.65      3.13 o 
   2   2   3      535.21      414.66     15.75 o 
   3   2   3      872.17      949.05     12.47 o 
   4   2   3      907.90      868.08     14.76 o 
   5   2   3      417.78      436.98     12.03 o 
   6   2   3     1718.56     1675.53     27.74 o 
   7   2   3       25.86       33.32      4.19 o 
   8   2   3      958.80     1041.26     40.59 o 
   9   2   3       21.52       21.15      5.42 o 
  10   2   3      124.51      102.72     19.16 o 
  11   2   3        0.02        8.13      5.47 o 
 -11   3   3      145.34      140.91     19.03 o 
 -10   3   3      252.84      248.74     19.04 o 
  -9   3   3        0.40        5.28      3.87 o 
  -8   3   3      207.63      226.76     12.63 o 
  -7   3   3      426.99      402.06     26.49 o 
  -6   3   3       40.25       19.60     13.77 o 
  -5   3   3       26.29       26.31      3.65 o 
  -4   3   3       68.07       54.75      4.94 o 
  -3   3   3     1050.17     1133.20     20.50 o 
  -2   3   3        4.81        1.41      1.29 o 
  -1   3   3      275.71      292.01      8.13 o 
   0   3   3      383.45      476.56     10.22 o 
   1   3   3      817.28      843.62     10.74 o 
   2   3   3      209.91      241.00     17.73 o 
   3   3   3      923.42     1057.45     39.43 o 
   4   3   3       69.06       51.77      7.38 o 
   5   3   3       44.29       39.49      3.01 o 
   6   3   3      411.34      403.82     18.24 o 
   7   3   3       34.57       30.91      3.77 o 
   8   3   3        1.11       -2.26      2.49 o 
   9   3   3      467.85      450.05     37.40 o 
  10   3   3      110.47      107.27     20.02 o 
 -11   4   3       87.58       84.36     19.09 o 
 -10   4   3        2.76        9.06     17.68 o 
  -9   4   3        3.14        4.18      4.09 o 
  -8   4   3        0.61        2.23      4.22 o 
  -7   4   3       33.53       31.58      5.99 o 
  -6   4   3      125.65      125.79     10.83 o 
  -5   4   3        0.79       -0.25      1.80 o 
  -4   4   3       13.75       15.54      2.77 o 
  -3   4   3       28.73       48.92      4.77 o 
  -2   4   3       26.98       30.25      3.59 o 
  -1   4   3      206.27      203.14      8.19 o 
   0   4   3       97.08      114.15      4.99 o 
   1   4   3      364.61      347.13      7.75 o 
   2   4   3     2275.48     2683.71     63.12 o 
   3   4   3      360.54      313.40     23.04 o 
   4   4   3      376.52      396.37     19.57 o 
   5   4   3     2272.35     2250.73     69.33 o 
   6   4   3      449.36      382.18     30.02 o 
   7   4   3       50.51       58.43      4.05 o 
   8   4   3       51.45       79.79     16.96 o 
   9   4   3       75.02       66.67     16.26 o 
  10   4   3      144.28      156.38     25.37 o 
 -11   5   3       50.70       45.06     15.15 o 
 -10   5   3       29.78       34.93     13.69 o 
  -9   5   3       89.56      100.23     11.61 o 
  -8   5   3      339.35      331.75     19.65 o 
  -7   5   3      876.92      853.82     23.57 o 
  -6   5   3      262.50      216.61     14.40 o 
  -5   5   3      350.61      344.35     13.39 o 
  -4   5   3      221.64      244.44     11.39 o 
  -3   5   3      689.74      687.90     15.54 o 
  -2   5   3      729.83      764.11     15.78 o 
  -1   5   3      311.50      280.97     14.33 o 
   0   5   3        0.02       -0.15      1.32 o 
   1   5   3      317.98      346.29      8.29 o 
   2   5   3       59.07       91.60     12.41 o 
   3   5   3      367.16      375.85     26.72 o 
   4   5   3       69.82       64.65     12.87 o 
   5   5   3      293.99      263.71     25.40 o 
   6   5   3       83.54       76.93     14.76 o 
   7   5   3      492.09      543.19     40.04 o 
   8   5   3       77.38       72.77     15.76 o 
   9   5   3      281.72      313.83     34.06 o 
  10   5   3       47.70       43.47     14.40 o 
 -10   6   3      102.60      112.28     22.30 o 
  -9   6   3       38.73       21.65      9.61 o 
  -8   6   3        0.21        1.84      3.02 o 
  -7   6   3        2.25        5.12      3.67 o 
  -6   6   3        7.32        8.07      3.10 o 
  -5   6   3        1.96        6.15      3.12 o 
  -4   6   3      227.68      181.06      9.82 o 
  -3   6   3        4.51        6.83      2.17 o 
  -2   6   3       36.47       30.30      3.49 o 
  -1   6   3       42.77       47.24      4.70 o 
   0   6   3     1078.12     1107.47     18.87 o 
   1   6   3        0.27        1.83      1.22 o 
   2   6   3      913.88      803.40     48.89 o 
   3   6   3        3.70        2.67      3.92 o 
   4   6   3     2262.05     2343.84     74.63 o 
   5   6   3        0.92       -0.05      4.67 o 
   6   6   3     1122.63     1211.48     59.27 o 
   7   6   3       36.72       27.46     10.29 o 
   8   6   3       55.03       60.54     15.65 o 
   9   6   3       53.94       44.68     14.59 o 
 -10   7   3       59.85       51.50     15.03 o 
  -9   7   3      100.17       88.39     18.97 o 
  -8   7   3      271.44      252.80     30.62 o 
  -7   7   3       28.05       34.35     10.59 o 
  -6   7   3      318.57      380.82     19.67 o 
  -5   7   3        5.18        1.23      2.41 o 
  -4   7   3      157.57      165.46     15.93 o 
  -3   7   3       60.38       60.86      7.84 o 
  -2   7   3      293.16      322.81     13.40 o 
  -1   7   3      541.23      567.72     17.03 o 
   0   7   3        1.78       -0.02      1.65 o 
   1   7   3       99.84       99.65      6.34 o 
   2   7   3       23.82       21.28      3.38 o 
   3   7   3      660.88      688.08     41.13 o 
   4   7   3      907.52      823.20     47.06 o 
   5   7   3       29.14       20.17      8.65 o 
   6   7   3      191.84      178.66     23.65 o 
   7   7   3        0.58        5.02      7.54 o 
   8   7   3      343.83      342.98     36.67 o 
   9   7   3        1.81       -1.47      5.88 o 
  -9   8   3       34.52       31.27     12.80 o 
  -8   8   3        1.92       18.36     12.06 o 
  -7   8   3       14.26       12.38      3.91 o 
  -6   8   3       38.03       18.65      4.07 o 
  -5   8   3       25.37       16.23      4.83 o 
  -4   8   3      423.88      386.89     19.61 o 
  -3   8   3      128.95      123.16     10.89 o 
  -2   8   3      964.35      963.44     29.95 o 
  -1   8   3     1036.32     1014.94     24.01 o 
   0   8   3      414.58      391.68     14.17 o 
   1   8   3      953.36      929.07     20.04 o 
   2   8   3      311.02      302.46     12.96 o 
   3   8   3     1956.82     1943.01     72.37 o 
   4   8   3      280.72      269.63     28.52 o 
   5   8   3      614.30      640.88     45.60 o 
   6   8   3       49.35       40.27     11.70 o 
   7   8   3      400.62      398.16     38.96 o 
   8   8   3        3.20        3.96      7.15 o 
  -9   9   3       30.86       22.15     11.34 o 
  -8   9   3      248.13      259.72     33.36 o 
  -7   9   3       40.69       44.20     13.99 o 
  -6   9   3       41.68       79.44     22.80 o 
  -5   9   3       39.15       52.27     10.87 o 
  -4   9   3        1.04        7.42      3.66 o 
  -3   9   3        0.59        2.25      2.60 o 
  -2   9   3      161.42      163.65     12.99 o 
  -1   9   3        9.84       10.59      3.39 o 
   0   9   3      525.93      524.27     17.47 o 
   1   9   3       91.19       96.73      7.06 o 
   2   9   3      305.61      315.07     17.17 o 
   3   9   3       29.49       27.58      9.61 o 
   4   9   3        6.02        7.12      7.02 o 
   5   9   3       27.99       43.04     12.86 o 
   6   9   3      121.90      135.94     23.21 o 
   7   9   3      195.82      231.12     30.94 o 
   8   9   3       40.61       50.63     16.77 o 
  -8  10   3        5.62       14.66      9.71 o 
  -7  10   3       22.99       10.23      7.10 o 
  -6  10   3        1.94       -9.55      9.55 o 
  -5  10   3       14.25       17.53      5.21 o 
  -4  10   3       32.29       18.01      4.89 o 
  -3  10   3      324.70      297.21     18.73 o 
  -2  10   3      238.33      243.72     22.15 o 
  -1  10   3       71.94       53.73      8.43 o 
   0  10   3      121.46      126.33     11.65 o 
   1  10   3      258.75      247.90     15.34 o 
   2  10   3        1.80        2.68      2.66 o 
   3  10   3       72.41       71.24     16.10 o 
   4  10   3       70.86       64.36     15.42 o 
   5  10   3      227.28      264.02     31.84 o 
   6  10   3       44.63       31.16     13.79 o 
   7  10   3      177.27      166.84     27.65 o 
  -7  11   3       88.43       86.59     19.45 o 
  -6  11   3      100.26      124.00     22.23 o 
  -5  11   3        3.37       -5.70      6.50 o 
  -4  11   3      364.19      425.56     29.63 o 
  -3  11   3        8.10        5.41      3.65 o 
  -2  11   3       35.79       38.72      7.37 o 
  -1  11   3       38.73       36.82      7.12 o 
   0  11   3      338.70      344.24     20.03 o 
   1  11   3      118.11      115.17     11.07 o 
   2  11   3       97.42       80.48     16.23 o 
   3  11   3      285.45      286.54     32.30 o 
   4  11   3        4.79       -4.11      5.82 o 
   5  11   3       12.59       10.69      9.69 o 
   6  11   3      154.93      200.75     30.22 o 
  -5  12   3       11.00       -6.03      6.60 o 
  -4  12   3      101.86       87.37     18.08 o 
  -3  12   3      160.34      150.96     22.17 o 
  -2  12   3       33.06       21.17      8.37 o 
  -1  12   3      183.97      181.22     15.83 o 
   0  12   3      195.60      180.39     24.19 o 
   1  12   3      289.68      261.77     30.17 o 
   2  12   3      223.67      206.43     27.29 o 
   3  12   3       10.43       11.83      7.87 o 
   4  12   3      118.29      107.45     21.44 o 
  -3  13   3      169.97      224.81     28.27 o 
  -2  13   3       88.11      104.86     18.03 o 
  -1  13   3      286.55      345.72     33.22 o 
   0  13   3      128.07      124.24     20.93 o 
   1  13   3       54.61       62.72     15.27 o 
   2  13   3       45.77       30.04     11.69 o 
 -12   0   4      210.34      216.34     28.51 o 
 -10   0   4      110.40      122.87     19.52 o 
  -8   0   4        0.42        2.81      5.36 o 
  -6   0   4       56.04       55.12     10.21 o 
  -4   0   4      600.08      657.44     29.74 o 
  -2   0   4     3068.34     2994.43     54.27 o 
   0   0   4     9022.07     8977.22     60.07 o 
   2   0   4       57.34       11.59      3.97 o 
   4   0   4      146.64      139.09     11.64 o 
   6   0   4      220.39      200.19     17.83 o 
   8   0   4      349.75      411.96     29.45 o 
  10   0   4      249.95      270.42     26.79 o 
 -12   1   4      108.69      121.82     15.30 o 
 -11   1   4       47.26       52.22     10.89 o 
 -10   1   4        1.30        2.12      3.84 o 
  -9   1   4      953.63      948.25     50.18 o 
  -8   1   4      727.97      671.44     32.80 o 
  -7   1   4      421.11      408.24     16.53 o 
  -6   1   4        1.48        1.11      2.07 o 
  -5   1   4       16.17       17.60     14.62 o 
  -4   1   4       76.50       93.83      6.56 o 
  -3   1   4      241.67      245.10     12.70 o 
  -2   1   4     5619.56     6024.71     54.82 o 
  -1   1   4       67.44      107.93      5.71 o 
   0   1   4     1296.54     1388.85     22.01 o 
   1   1   4     1416.35     1556.58     39.21 o 
   2   1   4     1622.76     1693.94     22.31 o 
   3   1   4     2715.59     2749.10     25.33 o 
   4   1   4       63.78       77.38      4.77 o 
   5   1   4       72.69       93.24      6.37 o 
   6   1   4      223.41      191.28      8.62 o 
   7   1   4      947.26      921.02     28.47 o 
   8   1   4      134.38      139.38     12.07 o 
   9   1   4      561.61      603.83     26.49 o 
  10   1   4       98.55      127.26     19.53 o 
 -12   2   4      130.13      147.20     16.59 o 
 -11   2   4       12.24        9.53      4.89 o 
 -10   2   4      144.81      149.31     15.11 o 
  -9   2   4      548.07      606.13     28.46 o 
  -8   2   4        8.36        6.70      4.20 o 
  -7   2   4       65.27       71.45      7.02 o 
  -6   2   4      357.48      353.94     18.07 o 
  -5   2   4        2.68        2.08      1.43 o 
  -4   2   4       59.98       90.56      6.58 o 
  -3   2   4      359.71      333.91     11.55 o 
  -2   2   4       38.84       34.76      3.74 o 
  -1   2   4      212.24      182.29      8.74 o 
   0   2   4       73.98       91.75      7.82 o 
   1   2   4      803.91      676.20     19.22 o 
   2   2   4        0.24        4.41      1.41 o 
   3   2   4      798.61      767.69     12.36 o 
   4   2   4      593.94      558.44     15.37 o 
   5   2   4       15.43       14.48      2.54 o 
   6   2   4      574.70      631.48     16.48 o 
   7   2   4      117.81       89.50      6.91 o 
   8   2   4      362.80      357.37     21.62 o 
   9   2   4      281.37      267.81     27.90 o 
  10   2   4        0.53        2.25      7.08 o 
 -11   3   4       95.01      113.01     14.17 o 
 -10   3   4       85.78       81.98     11.44 o 
  -9   3   4        6.42        3.61      3.98 o 
  -8   3   4      896.55      899.27     32.94 o 
  -7   3   4       97.05       97.56     10.81 o 
  -6   3   4     1118.36     1087.61     32.16 o 
  -5   3   4       17.52        6.62      7.45 o 
  -4   3   4        2.04        4.50      3.43 o 
  -3   3   4     6409.86     6592.74     46.15 o 
  -2   3   4       44.07       39.79      3.55 o 
  -1   3   4      522.11      567.31     15.76 o 
   0   3   4      121.48      133.31      6.01 o 
   1   3   4       29.43       17.35      2.00 o 
   2   3   4     2177.63     2177.29     58.92 o 
   3   3   4      333.36      283.96     15.22 o 
   4   3   4        0.98        2.98      0.91 o 
   5   3   4        0.06        2.59      1.67 o 
   6   3   4      705.10      637.72     14.57 o 
   7   3   4      250.16      235.77      9.82 o 
   8   3   4      155.06      170.33     18.86 o 
   9   3   4      259.33      243.52     28.08 o 
  10   3   4      320.38      298.37     32.87 o 
 -11   4   4       18.22       13.98      8.57 o 
 -10   4   4        0.27       -3.87      4.52 o 
  -9   4   4       34.95       30.31     16.23 o 
  -8   4   4        0.07        4.36      7.52 o 
  -7   4   4      221.85      198.83     14.93 o 
  -6   4   4        7.77        8.23      3.59 o 
  -5   4   4        2.32        0.94      1.86 o 
  -4   4   4     3126.31     3529.15     36.88 o 
  -3   4   4       28.46       19.93      3.18 o 
  -2   4   4        6.50        9.39      2.50 o 
  -1   4   4        4.36        7.14      1.93 o 
   0   4   4      100.50      155.37      6.80 o 
   1   4   4      147.67      156.00      5.61 o 
   2   4   4        5.54       16.84      6.96 o 
   3   4   4        2.01        7.64      5.58 o 
   4   4   4       29.22       30.73      8.89 o 
   5   4   4       10.22        7.91      6.19 o 
   6   4   4      618.60      572.57     38.04 o 
   7   4   4       49.29       39.73      3.98 o 
   8   4   4      509.78      476.49     38.39 o 
   9   4   4        1.14        2.74      4.79 o 
  10   4   4        0.17       10.29      8.06 o 
 -11   5   4        8.85       19.71     11.39 o 
 -10   5   4       61.73       78.13     26.71 o 
  -9   5   4       40.69       43.12      8.37 o 
  -8   5   4      469.34      467.06     24.24 o 
  -7   5   4        1.22       -2.11      3.39 o 
  -6   5   4     1952.50     1812.01     63.27 o 
  -5   5   4       64.11       53.87      7.59 o 
  -4   5   4     1277.47     1248.88     34.24 o 
  -3   5   4      428.96      409.73     40.17 o 
  -2   5   4      641.36      647.52     17.34 o 
  -1   5   4      198.63      227.50      9.59 o 
   0   5   4      312.91      296.55      9.93 o 
   1   5   4        5.92        3.93      1.19 o 
   2   5   4        8.57       24.26      7.54 o 
   3   5   4      927.63      974.18     44.40 o 
   4   5   4      707.81      733.98     40.82 o 
   5   5   4       17.23       25.69      9.41 o 
   6   5   4      545.34      535.20     38.75 o 
   7   5   4      106.79      130.44     19.94 o 
   8   5   4        2.87       -2.64      7.17 o 
   9   5   4      322.26      294.70     33.60 o 
  10   5   4       83.65       86.70     19.36 o 
 -10   6   4       94.32      123.83     23.08 o 
  -9   6   4       16.27       29.87      6.27 o 
  -8   6   4        7.89       16.94     10.36 o 
  -7   6   4      163.80      168.23     14.08 o 
  -6   6   4      322.71      291.64     28.25 o 
  -5   6   4      283.66      212.42     22.58 o 
  -4   6   4       23.34        4.76      6.86 o 
  -3   6   4      183.06      159.71     19.68 o 
  -2   6   4      176.30      166.47     11.29 o 
  -1   6   4       15.90        8.39      2.58 o 
   0   6   4      146.46      128.06      7.07 o 
   1   6   4       73.70       64.50      4.08 o 
   2   6   4       12.92        9.70      5.48 o 
   3   6   4      847.00      838.37     43.78 o 
   4   6   4     1774.66     1767.57     67.06 o 
   5   6   4       66.42      110.71     18.39 o 
   6   6   4       25.48       32.55     10.44 o 
   7   6   4      152.78      155.12     22.70 o 
   8   6   4      400.18      437.29     40.21 o 
   9   6   4      170.86      158.65     25.22 o 
 -10   7   4       28.40       20.43     10.99 o 
  -9   7   4      555.67      635.80     50.99 o 
  -8   7   4        6.22       10.99      6.01 o 
  -7   7   4       72.79       86.95     17.58 o 
  -6   7   4      109.57      132.20     19.72 o 
  -5   7   4      167.39      159.88     13.16 o 
  -4   7   4      148.12      167.82     12.99 o 
  -3   7   4       52.84       71.81     11.92 o 
  -2   7   4      278.55      314.04     13.54 o 
  -1   7   4      111.18      109.90      7.55 o 
   0   7   4      686.58      684.72     17.46 o 
   1   7   4       31.03       31.38      4.40 o 
   2   7   4      119.76       95.64      5.49 o 
   3   7   4       81.93       65.55     13.50 o 
   4   7   4      485.80      450.34     35.67 o 
   5   7   4       39.11       27.80     10.35 o 
   6   7   4       75.81       73.84     16.45 o 
   7   7   4      519.51      536.05     44.49 o 
   8   7   4      102.75      105.76     20.76 o 
   9   7   4      409.12      438.89     44.06 o 
  -9   8   4       84.55       77.41     19.25 o 
  -8   8   4       98.39      132.52     23.19 o 
  -7   8   4      163.45      168.77     14.39 o 
  -6   8   4      106.05      123.45     12.30 o 
  -5   8   4      172.95      149.11     13.08 o 
  -4   8   4        0.77       -0.71      2.94 o 
  -3   8   4      184.14      181.52     11.21 o 
  -2   8   4      411.99      370.16     19.15 o 
  -1   8   4      229.39      257.13     12.26 o 
   0   8   4     2633.79     2653.14     76.29 o 
   1   8   4      559.91      556.94     18.34 o 
   2   8   4      615.89      578.92     29.16 o 
   3   8   4        0.04        6.50      6.36 o 
   4   8   4      270.62      292.49     30.42 o 
   5   8   4       11.68       22.72     10.96 o 
   6   8   4      245.87      268.09     31.49 o 
   7   8   4        0.74       11.11      8.52 o 
   8   8   4      342.38      344.37     38.41 o 
  -9   9   4        4.58        0.88      7.33 o 
  -8   9   4      110.69      143.12     24.83 o 
  -7   9   4       16.05        5.81      7.71 o 
  -6   9   4      338.48      389.03     21.90 o 
  -5   9   4      171.40      157.51     26.55 o 
  -4   9   4        0.37        0.70      3.55 o 
  -3   9   4      151.21      159.28     13.39 o 
  -2   9   4      238.24      226.05     22.53 o 
  -1   9   4       85.33       74.87      7.08 o 
   0   9   4      785.56      798.28     21.37 o 
   1   9   4       10.21        7.31      1.92 o 
   2   9   4      534.13      490.65     27.23 o 
   3   9   4        0.67        1.09      4.61 o 
   4   9   4       19.52       21.82      9.47 o 
   5   9   4        3.58        4.89      4.70 o 
   6   9   4      454.87      468.41     43.33 o 
   7   9   4       12.12       14.36      9.03 o 
  -8  10   4       81.17       82.24     19.86 o 
  -7  10   4      147.26      193.17     28.40 o 
  -6  10   4        1.30       -3.05      5.49 o 
  -5  10   4       21.00       24.58      7.44 o 
  -4  10   4       50.74       44.84      9.17 o 
  -3  10   4       11.26        9.43      4.34 o 
  -2  10   4      473.10      449.80     23.28 o 
  -1  10   4      329.06      318.75     19.14 o 
   0  10   4      632.12      604.97     25.10 o 
   1  10   4      762.88      737.23     25.70 o 
   2  10   4      117.25      127.85     21.05 o 
   3  10   4      459.53      473.65     40.80 o 
   4  10   4        5.65       14.19      8.99 o 
   5  10   4       68.84       56.68     15.91 o 
   6  10   4       32.88       21.12      8.85 o 
  -7  11   4      228.09      221.13     31.14 o 
  -6  11   4        9.19       16.15     10.25 o 
  -5  11   4      282.72      267.67     31.78 o 
  -4  11   4       12.26        6.80      7.83 o 
  -3  11   4       76.20      105.76     15.25 o 
  -2  11   4        5.02        4.72      4.21 o 
  -1  11   4       38.80       40.51      7.35 o 
   0  11   4        9.07        5.01      3.14 o 
   1  11   4       15.20       11.29      6.56 o 
   2  11   4      176.19      201.92     26.97 o 
   3  11   4        0.32       -3.47      6.20 o 
   4  11   4      262.29      330.11     37.08 o 
   5  11   4        0.04       -6.22      9.51 o 
  -5  12   4      163.26      157.59     25.44 o 
  -4  12   4       42.49       53.13     14.37 o 
  -3  12   4        0.79        3.47      2.97 o 
  -2  12   4       15.30        3.42     17.00 o 
  -1  12   4        3.00        6.58      5.11 o 
   0  12   4      203.31      197.96     25.91 o 
   1  12   4        0.24       -9.30      9.30 o 
   2  12   4       50.97       61.81     16.18 o 
   3  12   4      146.27      159.53     25.25 o 
   4  12   4       62.73       85.95     20.26 o 
  -1  13   4        0.60       14.68      7.99 o 
   0  13   4       40.26       21.30      9.90 o 
   1  13   4       33.05       27.84     10.11 o 
 -11   0   5       94.46       64.74     15.62 o 
  -9   0   5      119.51      107.26     17.90 o 
  -7   0   5      510.58      441.46     31.14 o 
  -5   0   5       22.36       28.34      7.68 o 
  -3   0   5        0.39        2.26      3.71 o 
  -1   0   5     1104.39     1215.75     36.33 o 
   1   0   5     7521.03     7507.31     61.40 o 
   3   0   5     3192.90     3244.79     43.00 o 
   5   0   5      757.44      289.49    395.02 o 
   7   0   5        3.07        7.61      4.54 o 
   9   0   5      174.10      192.85     21.67 o 
 -12   1   5      311.70      301.29     24.15 o 
 -11   1   5        0.97       -7.18     10.67 o 
 -10   1   5      192.13      161.11     16.01 o 
  -9   1   5        0.09       -0.49      4.30 o 
  -8   1   5      639.46      639.35     28.29 o 
  -7   1   5       67.12       66.96      8.89 o 
  -6   1   5       94.03       56.68      7.44 o 
  -5   1   5      100.90      107.59      9.52 o 
  -4   1   5       39.24       39.83      5.18 o 
  -3   1   5     2489.74     2594.25     41.63 o 
  -2   1   5      317.49      381.64     15.12 o 
  -1   1   5        2.56        1.42      1.85 o 
   0   1   5     2544.80     2759.21     41.40 o 
   1   1   5       75.53       81.01      5.41 o 
   2   1   5      284.85      272.60      9.39 o 
   3   1   5        5.05        4.38      1.64 o 
   4   1   5      568.00      588.92     15.20 o 
   5   1   5       24.83       17.67      3.00 o 
   6   1   5      703.41      709.76     23.95 o 
   7   1   5       22.12       24.50      5.48 o 
   8   1   5       12.53       13.01      4.48 o 
   9   1   5      143.95      150.32     18.66 o 
  10   1   5      238.06      226.10     26.37 o 
 -12   2   5       81.32       91.88     13.68 o 
 -11   2   5      169.98      162.94     16.90 o 
 -10   2   5       85.46       84.69     11.83 o 
  -9   2   5      176.30      201.07     16.90 o 
  -8   2   5      218.14      196.18     18.65 o 
  -7   2   5        0.16        8.09      3.50 o 
  -6   2   5      285.15      248.05     38.33 o 
  -5   2   5      345.92      358.40     17.85 o 
  -4   2   5       15.78       10.50      8.74 o 
  -3   2   5     2759.23     2998.39     39.08 o 
  -2   2   5       41.13       34.95      4.02 o 
  -1   2   5      200.97      247.36     11.20 o 
   0   2   5      613.16      622.27     14.10 o 
   1   2   5     2308.40     2619.96     57.61 o 
   2   2   5     3721.94     3835.59     30.91 o 
   3   2   5        1.52       -0.22      1.61 o 
   4   2   5     2502.69     2490.51     36.74 o 
   5   2   5     2129.02     2198.91     32.40 o 
   6   2   5       37.27       46.28      4.74 o 
   7   2   5      101.32       58.28     20.29 o 
   8   2   5       33.40       23.92      4.95 o 
   9   2   5        6.25        5.64      5.73 o 
  10   2   5       29.02       37.86     12.97 o 
 -11   3   5      108.22      103.26     13.89 o 
 -10   3   5       16.91       12.07      5.12 o 
  -9   3   5      521.10      528.63     27.58 o 
  -8   3   5      429.66      457.27     35.23 o 
  -7   3   5      412.73      409.98     21.75 o 
  -6   3   5      443.06      479.13     32.66 o 
  -5   3   5      546.52      533.15     22.10 o 
  -4   3   5     4453.16     4578.90     61.04 o 
  -3   3   5     1300.47     1291.23     21.63 o 
  -2   3   5      426.58      432.64     12.11 o 
  -1   3   5       69.51       82.44      6.63 o 
   0   3   5      355.86      333.32     10.45 o 
   1   3   5       14.75       10.80      1.90 o 
   2   3   5      796.69      793.50     13.48 o 
   3   3   5       53.19       38.28      2.89 o 
   4   3   5       57.21       60.78      3.62 o 
   5   3   5        1.08        0.95      1.19 o 
   6   3   5        4.71        4.39      2.19 o 
   7   3   5        5.78        8.16      2.95 o 
   8   3   5        1.35        3.91      4.41 o 
   9   3   5      138.41      148.12     22.39 o 
  10   3   5      110.99      122.31     21.25 o 
 -11   4   5      104.49      119.83     14.82 o 
 -10   4   5       56.06       57.96     10.01 o 
  -9   4   5      279.03      263.93     19.62 o 
  -8   4   5      194.05      204.02     27.26 o 
  -7   4   5      989.09     1037.27     34.96 o 
  -6   4   5      198.70      194.75     14.54 o 
  -5   4   5      737.60      657.19     25.25 o 
  -4   4   5     1915.51     1969.46     33.88 o 
  -3   4   5     1020.64     1052.94     28.39 o 
  -2   4   5      151.97      168.71     10.52 o 
  -1   4   5      210.81      264.79     10.32 o 
   0   4   5      248.17      259.76      9.30 o 
   1   4   5      319.68      324.13     10.44 o 
   2   4   5      548.32      555.01     15.23 o 
   3   4   5       87.25       86.91     13.21 o 
   4   4   5        7.89        3.52      4.75 o 
   5   4   5      404.87      440.80     32.73 o 
   6   4   5      389.00      421.64     33.62 o 
   7   4   5      163.98      192.79     24.06 o 
   8   4   5       13.27       20.41      9.33 o 
   9   4   5       10.42        8.60      5.53 o 
  10   4   5       39.38       41.73     13.40 o 
 -11   5   5       67.75       69.15     17.42 o 
 -10   5   5        0.41       -0.66      3.91 o 
  -9   5   5      246.77      262.37     19.79 o 
  -8   5   5        2.72        3.90      6.39 o 
  -7   5   5      129.52      149.02     13.56 o 
  -6   5   5        0.95        4.83      4.61 o 
  -5   5   5     2168.96     2132.50     46.90 o 
  -4   5   5      516.29      561.35     33.19 o 
  -3   5   5     1076.48     1169.67     30.99 o 
  -2   5   5      247.42      264.89     11.54 o 
  -1   5   5      846.72      800.03     21.86 o 
   0   5   5        1.33       -0.35      1.58 o 
   1   5   5        1.07       -0.14      1.88 o 
   2   5   5       98.76       64.09      3.64 o 
   3   5   5       26.93       35.82      9.80 o 
   4   5   5       97.12      108.14     16.47 o 
   5   5   5       23.31       24.44      8.97 o 
   6   5   5       76.46       66.88     14.10 o 
   7   5   5       24.61       28.76     10.66 o 
   8   5   5        3.41        1.42      6.28 o 
   9   5   5       22.26       12.79      7.77 o 
 -10   6   5      222.61      228.75     31.44 o 
  -9   6   5        0.19       -3.93     16.98 o 
  -8   6   5        5.50        0.56      4.29 o 
  -7   6   5        0.11       -2.36      3.65 o 
  -6   6   5      548.14      504.64     23.80 o 
  -5   6   5       19.22       13.42      7.19 o 
  -4   6   5      300.06      247.06     23.40 o 
  -3   6   5       75.37       91.37      7.67 o 
  -2   6   5      134.22      133.44      8.68 o 
  -1   6   5        0.90        4.00      2.04 o 
   0   6   5       52.55       54.06      4.69 o 
   1   6   5      184.16      169.55      7.14 o 
   2   6   5      404.79      364.45     29.05 o 
   3   6   5       83.04       90.79     15.44 o 
   4   6   5     1241.73     1270.30     58.09 o 
   5   6   5       16.70       17.72      8.89 o 
   6   6   5      649.92      641.28     45.55 o 
   7   6   5        0.19        1.07      6.06 o 
   8   6   5      174.10      197.13     27.67 o 
   9   6   5       35.59        0.26      8.84 o 
 -10   7   5        8.57      -10.63     10.63 o 
  -9   7   5       30.71       29.28     11.28 o 
  -8   7   5       82.93      106.71     20.40 o 
  -7   7   5       49.68       49.73     13.68 o 
  -6   7   5      985.87      969.95     53.27 o 
  -5   7   5       85.09       59.83      6.82 o 
  -4   7   5      569.14      583.20     20.14 o 
  -3   7   5       64.59       62.49      6.61 o 
  -2   7   5      148.92      132.95      9.21 o 
  -1   7   5       12.20        7.29      2.34 o 
   0   7   5       39.00       39.15      4.41 o 
   1   7   5        8.05        8.73      3.69 o 
   2   7   5        3.54        4.24      5.65 o 
   3   7   5       31.96       39.06     11.60 o 
   4   7   5      145.61      134.23     20.10 o 
   5   7   5        9.38        2.53      5.25 o 
   6   7   5        0.96      -10.02     10.02 o 
   7   7   5        1.02       -6.04      8.57 o 
   8   7   5      151.63      202.52     29.16 o 
  -9   8   5        2.48       -2.92      8.62 o 
  -8   8   5        0.49        1.64      5.69 o 
  -7   8   5       12.52       12.96      4.92 o 
  -6   8   5       36.68       21.72      6.16 o 
  -5   8   5      786.34      701.78     29.38 o 
  -4   8   5       91.20       97.84     10.80 o 
  -3   8   5      158.34      156.27     13.21 o 
  -2   8   5       67.72       60.85      8.09 o 
  -1   8   5      312.97      326.56     14.45 o 
   0   8   5     1187.99     1141.24     27.66 o 
   1   8   5       47.51       43.88      4.34 o 
   2   8   5     1467.88     1150.51    199.26 o 
   3   8   5      716.33      735.82     46.58 o 
   4   8   5      407.29      388.11     35.78 o 
   5   8   5      367.69      433.86     39.30 o 
   6   8   5       10.55        2.16      7.88 o 
   7   8   5      321.66      367.58     39.11 o 
   8   8   5       81.12      123.40     23.63 o 
  -9   9   5       95.37       77.40     18.77 o 
  -8   9   5       37.53       46.79     15.45 o 
  -7   9   5      335.83      340.76     36.40 o 
  -6   9   5       48.27       57.25      8.97 o 
  -5   9   5      318.53      344.57     21.29 o 
  -4   9   5       94.27       97.54     11.22 o 
  -3   9   5       75.64       72.34      9.72 o 
  -2   9   5        3.91        0.79      5.38 o 
  -1   9   5        0.07        0.11      2.32 o 
   0   9   5      728.95      685.36     25.60 o 
   1   9   5       37.73       31.03      8.69 o 
   2   9   5      333.84      308.73     30.86 o 
   3   9   5        3.69        4.24      5.22 o 
   4   9   5       20.86        5.41      4.77 o 
   5   9   5       27.17       13.54      8.60 o 
   6   9   5      142.02      185.44     27.82 o 
   7   9   5        0.16        0.04      6.45 o 
  -8  10   5       26.46       41.86     14.57 o 
  -7  10   5        2.14       -0.67      6.70 o 
  -6  10   5       10.80       30.45     11.82 o 
  -5  10   5       22.64       28.89      7.12 o 
  -4  10   5        1.84       -0.90      2.96 o 
  -3  10   5       55.53       53.34     10.83 o 
  -2  10   5       11.45       12.26      4.38 o 
  -1  10   5       45.96       41.11      7.44 o 
   0  10   5      623.96      627.90     32.39 o 
   1  10   5     1370.15     1364.60     34.13 o 
   2  10   5      642.48      650.31     46.84 o 
   3  10   5      237.89      262.16     30.87 o 
   4  10   5      229.52      243.92     31.28 o 
   5  10   5      377.07      442.25     43.07 o 
   6  10   5        0.54       -0.24      7.70 o 
  -6  11   5      380.43      441.30     42.14 o 
  -5  11   5        9.42        5.44      8.84 o 
  -4  11   5      283.55      306.23     39.46 o 
  -3  11   5       65.03       68.03     10.42 o 
  -2  11   5      251.92      305.25     20.38 o 
  -1  11   5       20.11       17.23      5.40 o 
   0  11   5       23.30       40.68     12.06 o 
   1  11   5       32.95        9.17      6.56 o 
   2  11   5        2.62        5.78      5.17 o 
   3  11   5        6.11        2.20      5.20 o 
   4  11   5        0.05        6.93      8.64 o 
   5  11   5       42.18       56.23     15.22 o 
  -5  12   5        5.26       -3.09      5.32 o 
  -4  12   5      186.99      192.07     26.15 o 
  -3  12   5       14.05       13.05      5.12 o 
  -2  12   5       27.40       44.12      8.19 o 
  -1  12   5       21.11       31.30     10.82 o 
   0  12   5        1.14       -0.73      6.00 o 
   1  12   5      160.78      181.56     26.40 o 
   2  12   5        9.50       16.15      9.92 o 
   3  12   5      153.55      173.56     27.76 o 
 -12   0   6      117.76      100.79     20.29 o 
 -10   0   6     1183.84     1152.26     60.97 o 
  -8   0   6      173.52      188.93     22.75 o 
  -6   0   6      169.45      191.36     20.35 o 
  -4   0   6     3932.17     4048.77     81.86 o 
  -2   0   6     3232.47     3584.22     69.95 o 
   0   0   6     1218.76     1171.03     36.20 o 
   2   0   6     3038.61     3128.73     44.28 o 
   4   0   6      985.97      885.28     35.19 o 
   6   0   6      596.15      691.16     35.24 o 
   8   0   6      359.29      387.91     29.41 o 
 -12   1   6       14.64       13.25      7.76 o 
 -11   1   6      146.80      143.77     17.79 o 
 -10   1   6      241.77      232.33     19.65 o 
  -9   1   6      337.05      336.83     22.32 o 
  -8   1   6       61.71       63.78      9.62 o 
  -7   1   6      350.26      337.48     20.10 o 
  -6   1   6      113.21      141.36     12.39 o 
  -5   1   6      882.83      857.55     28.29 o 
  -4   1   6      142.09      165.67     11.91 o 
  -3   1   6        8.01       33.38      5.48 o 
  -2   1   6        8.46       20.27      3.47 o 
  -1   1   6        6.00        8.75      2.58 o 
   0   1   6     1467.44     1758.57     26.24 o 
   1   1   6      113.93       96.24      6.51 o 
   2   1   6      602.58      656.62     15.91 o 
   3   1   6      158.30      149.49      8.30 o 
   4   1   6       33.88       25.33      4.59 o 
   5   1   6      290.60      274.33     13.71 o 
   6   1   6       20.51       13.50      3.09 o 
   7   1   6       68.17       60.37      7.82 o 
   8   1   6        8.96       44.12     45.59 o 
   9   1   6      146.84      142.14     20.28 o 
 -11   2   6       24.41       30.25      8.18 o 
 -10   2   6      171.43      157.31     16.49 o 
  -9   2   6       69.73       74.76     21.80 o 
  -8   2   6       15.24        5.65      4.53 o 
  -7   2   6       27.56       36.77      7.12 o 
  -6   2   6      222.35      201.18     14.80 o 
  -5   2   6      184.54      220.85     14.71 o 
  -4   2   6     1356.17     1554.69     36.69 o 
  -3   2   6     2012.02     2136.04     33.11 o 
  -2   2   6      370.77      337.15     18.55 o 
  -1   2   6     1626.40     1800.90     32.10 o 
   0   2   6      244.31      316.29     11.70 o 
   1   2   6       94.31      141.27      9.15 o 
   2   2   6        0.05        0.98      2.03 o 
   3   2   6       30.23       32.58      3.51 o 
   4   2   6        0.95       -1.15      1.54 o 
   5   2   6      619.31      599.84     20.48 o 
   6   2   6        5.03        3.05      2.78 o 
   7   2   6     1017.16     1008.22     30.04 o 
   8   2   6       24.05       13.62      6.94 o 
   9   2   6      104.68       99.42     17.50 o 
  10   2   6       45.93       48.98     14.13 o 
 -11   3   6      261.21      286.38     23.16 o 
 -10   3   6      203.30      212.03     18.89 o 
  -9   3   6      174.88      176.07     16.55 o 
  -8   3   6      650.02      643.21     29.67 o 
  -7   3   6       40.42       40.45      7.84 o 
  -6   3   6        8.90       83.69     10.75 o 
  -5   3   6       13.82       16.32      4.81 o 
  -4   3   6     1395.50     1351.15     28.38 o 
  -3   3   6       81.37      101.73      7.63 o 
  -2   3   6        8.34        3.65      2.18 o 
  -1   3   6     1687.83     1759.13     43.60 o 
   0   3   6       44.67       89.24      6.00 o 
   1   3   6      107.64       99.68      5.93 o 
   2   3   6        8.24        8.77      1.96 o 
   3   3   6      200.00      217.55      8.07 o 
   4   3   6        2.37        2.84      1.46 o 
   5   3   6     2577.56     2356.69     74.45 o 
   6   3   6       44.11       58.34      6.12 o 
   7   3   6        2.60        4.12      2.02 o 
   8   3   6      121.39      115.62     19.91 o 
   9   3   6      107.31      104.24     19.08 o 
 -11   4   6       40.05       32.44      8.43 o 
 -10   4   6      362.70      369.52     24.99 o 
  -9   4   6       44.07       42.69      9.05 o 
  -8   4   6      624.49      668.06     30.47 o 
  -7   4   6       60.27       63.84     16.10 o 
  -6   4   6      234.58      215.00     15.70 o 
  -5   4   6       90.28       78.49      7.98 o 
  -4   4   6     1641.75     1731.61     33.15 o 
  -3   4   6        4.87        5.66      2.95 o 
  -2   4   6      564.49      528.51     19.39 o 
  -1   4   6       16.82       18.48      3.23 o 
   0   4   6       19.87       17.23      2.95 o 
   1   4   6      369.34      406.77     11.43 o 
   2   4   6        0.38        3.87      1.86 o 
   3   4   6       12.49       13.44      1.62 o 
   4   4   6      502.36      514.22     34.68 o 
   5   4   6      286.76      271.92     26.47 o 
   6   4   6      154.60      138.30     20.00 o 
   7   4   6        8.61       -0.55      5.91 o 
   8   4   6      192.34      217.64     27.02 o 
   9   4   6        6.14       -0.59      5.76 o 
 -11   5   6      139.14      107.39     23.22 o 
 -10   5   6      591.57      633.10     32.87 o 
  -9   5   6      377.37      342.96     27.02 o 
  -8   5   6       45.37       50.50      8.89 o 
  -7   5   6      526.06      481.24     25.13 o 
  -6   5   6      235.77      225.09     17.03 o 
  -5   5   6        8.04        5.47      2.49 o 
  -4   5   6      285.68      296.61     26.00 o 
  -3   5   6      279.16      262.85     15.22 o 
  -2   5   6     1789.95     1824.72     31.39 o 
  -1   5   6       52.94       62.16      5.01 o 
   0   5   6     1231.60     1260.44     22.52 o 
   1   5   6       20.94       23.27      2.97 o 
   2   5   6        0.38        0.82      1.17 o 
   3   5   6      471.71      425.90     31.99 o 
   4   5   6       96.59       82.41     14.99 o 
   5   5   6      241.77      227.06     25.73 o 
   6   5   6      525.07      574.78     42.22 o 
   7   5   6       26.62       22.96      9.03 o 
   8   5   6      464.09      477.23     42.10 o 
   9   5   6       14.05        9.35      9.34 o 
 -10   6   6        4.48        5.41     11.11 o 
  -9   6   6       40.75       46.92      9.88 o 
  -8   6   6       59.33       52.18      9.08 o 
  -7   6   6        8.79       12.90      4.50 o 
  -6   6   6      275.71      292.40     28.87 o 
  -5   6   6      226.80      228.73     24.03 o 
  -4   6   6       13.16       11.38      7.17 o 
  -3   6   6      519.48      521.27     18.54 o 
  -2   6   6      693.46      663.64     19.62 o 
  -1   6   6     1567.95     1508.14     36.73 o 
   0   6   6       16.04       11.20      2.51 o 
   1   6   6        0.37        0.19      1.35 o 
   2   6   6        4.98        1.47      1.57 o 
   3   6   6       47.75       79.40     15.13 o 
   4   6   6       41.73       43.33     11.35 o 
   5   6   6      261.89      250.10     27.90 o 
   6   6   6        0.10        6.44      6.55 o 
   7   6   6      532.01      616.51     47.91 o 
   8   6   6        2.57       12.18      8.82 o 
 -10   7   6       85.70       62.44     17.82 o 
  -9   7   6      323.71      368.79     39.00 o 
  -8   7   6       38.58       29.50     10.65 o 
  -7   7   6      178.41      176.43     24.66 o 
  -6   7   6      187.30      157.33     21.87 o 
  -5   7   6      162.34      193.65     15.72 o 
  -4   7   6       79.73       86.88     10.43 o 
  -3   7   6       26.73       20.49      5.00 o 
  -2   7   6      422.21      395.67     15.92 o 
  -1   7   6      211.96      207.36     10.88 o 
   0   7   6       31.38       34.64      4.45 o 
   1   7   6      253.05      246.56      9.35 o 
   2   7   6      283.33      301.84     28.45 o 
   3   7   6      393.21      368.88     32.75 o 
   4   7   6       73.74       54.93     13.61 o 
   5   7   6      237.54      212.11     27.30 o 
   6   7   6       26.83       26.53     11.08 o 
   7   7   6      184.52      285.36     33.65 o 
   8   7   6        1.15       -8.99      8.99 o 
  -9   8   6       12.81       -5.79     10.21 o 
  -8   8   6       88.00       97.43     20.13 o 
  -7   8   6       93.99      117.44     13.41 o 
  -6   8   6       27.61       14.56      5.21 o 
  -5   8   6        4.48        4.18      6.04 o 
  -4   8   6      237.58      211.45     16.31 o 
  -3   8   6      179.36      160.44     13.72 o 
  -2   8   6      407.20      404.22     21.10 o 
  -1   8   6      441.24      425.92     16.16 o 
   0   8   6      201.57      196.20     10.16 o 
   1   8   6      212.91      191.65     11.58 o 
   2   8   6     1757.28     1804.15     73.16 o 
   3   8   6      133.85      109.23     19.73 o 
   4   8   6      486.21      442.07     38.86 o 
   5   8   6      141.98      166.85     25.15 o 
   6   8   6      427.35      411.41     40.91 o 
   7   8   6       12.54       -0.50      7.07 o 
  -8   9   6       89.47       70.64     17.92 o 
  -7   9   6      184.18      169.41     17.39 o 
  -6   9   6       52.00       72.57     10.58 o 
  -5   9   6        6.74        4.55      7.75 o 
  -4   9   6      135.69      137.74     13.71 o 
  -3   9   6      351.60      352.77     21.31 o 
  -2   9   6       64.58       59.52      8.73 o 
  -1   9   6       75.76       62.60      8.36 o 
   0   9   6       12.38       17.75      4.69 o 
   1   9   6      214.95      200.07     12.27 o 
   2   9   6      250.62      253.53     29.22 o 
   3   9   6        6.93       23.74     11.19 o 
   4   9   6       14.43        1.28      7.44 o 
   5   9   6       11.68        0.04      7.69 o 
   6   9   6       71.30       87.00     20.31 o 
  -7  10   6        3.56       11.26     10.11 o 
  -6  10   6       44.22       33.59      7.78 o 
  -5  10   6       14.75        4.09      8.19 o 
  -4  10   6      131.93      113.81     12.89 o 
  -3  10   6      228.67      217.29     17.26 o 
  -2  10   6        3.29        6.93      4.57 o 
  -1  10   6      110.87      106.13     11.46 o 
   0  10   6       80.83       73.41      9.02 o 
   1  10   6      204.00      228.27     27.81 o 
   2  10   6       66.80       65.27     15.76 o 
   3  10   6        7.74       15.80      8.74 o 
   4  10   6      297.17      305.11     35.62 o 
   5  10   6      168.48      188.88     29.05 o 
  -6  11   6      276.09      274.82     33.87 o 
  -5  11   6      160.24      166.51     26.36 o 
  -4  11   6      140.68      130.34     14.31 o 
  -3  11   6       48.26       64.12     10.32 o 
  -2  11   6       36.29       28.20      6.88 o 
  -1  11   6      277.30      276.70     18.87 o 
   0  11   6        3.86        6.11      8.30 o 
   1  11   6       99.29      127.48     22.34 o 
   2  11   6        3.22       -2.62      8.87 o 
   3  11   6        1.53       -6.91     10.61 o 
   4  11   6       21.74       55.01     16.41 o 
  -4  12   6       69.93       60.15     14.44 o 
  -3  12   6       35.00       35.21      8.18 o 
  -2  12   6      117.42      121.59     20.70 o 
  -1  12   6      254.88      256.85     29.87 o 
   0  12   6        4.08        0.30      5.69 o 
   1  12   6       12.40       -7.77      7.77 o 
   2  12   6       31.58       32.16     13.45 o 
 -11   0   7      407.55      396.23     38.80 o 
  -9   0   7        2.61       10.23      7.42 o 
  -7   0   7       11.38       13.03      6.58 o 
  -5   0   7       10.09       18.43      7.76 o 
  -3   0   7        0.04        0.14      4.70 o 
  -1   0   7     2350.51     2467.91     42.87 o 
   1   0   7      709.95      678.67     38.65 o 
   3   0   7     3997.80     3844.04     53.87 o 
   5   0   7       51.35       36.73      8.67 o 
   7   0   7      438.77      514.80     33.12 o 
 -11   1   7        0.29       -4.79      4.79 o 
 -10   1   7      366.62      383.29     25.62 o 
  -9   1   7      550.37      539.40     29.01 o 
  -8   1   7      681.73      677.41     30.93 o 
  -7   1   7      251.60      219.79     16.80 o 
  -6   1   7     1355.31     1316.44     38.80 o 
  -5   1   7      656.13      646.74     20.90 o 
  -4   1   7      504.35      450.32     37.17 o 
  -3   1   7       80.21      109.15     10.03 o 
  -2   1   7      619.02      642.25     24.83 o 
  -1   1   7       26.15       16.70      3.12 o 
   0   1   7      153.67      131.43     12.63 o 
   1   1   7       41.96       31.44      4.03 o 
   2   1   7      613.31      640.15     15.12 o 
   3   1   7      168.64      166.73      8.95 o 
   4   1   7      353.86      334.94     13.05 o 
   5   1   7       59.90       39.17      6.05 o 
   6   1   7      281.54      229.78     22.13 o 
   7   1   7       34.28       20.49      4.83 o 
   8   1   7      149.34      157.47     26.35 o 
   9   1   7      102.99      132.40     19.63 o 
 -11   2   7       96.20      102.11     14.12 o 
 -10   2   7      272.36      290.26     22.75 o 
  -9   2   7        0.03        0.07      6.58 o 
  -8   2   7        1.44        0.11      3.49 o 
  -7   2   7        7.64        3.03      4.17 o 
  -6   2   7       14.75       18.55      5.40 o 
  -5   2   7      159.18      193.12     14.38 o 
  -4   2   7      284.18      273.26     13.17 o 
  -3   2   7        5.13        5.56      3.47 o 
  -2   2   7      831.63      871.31     21.49 o 
  -1   2   7        0.88        4.82      2.67 o 
   0   2   7     1232.72     1253.11     21.17 o 
   1   2   7        0.28        2.73      3.08 o 
   2   2   7      511.02      457.88     17.08 o 
   3   2   7      174.75      196.05      9.20 o 
   4   2   7      101.93       91.81     10.65 o 
   5   2   7      131.56      136.04      8.30 o 
   6   2   7        9.98        1.06      4.31 o 
   7   2   7      302.47      291.74     16.68 o 
   8   2   7       83.41      115.59     18.38 o 
   9   2   7        0.98       -3.87      5.46 o 
 -11   3   7       49.14       41.56      9.36 o 
 -10   3   7      213.34      241.17     20.78 o 
  -9   3   7      806.57      752.65     34.82 o 
  -8   3   7      462.77      486.32     26.79 o 
  -7   3   7     1652.90     1548.67     45.21 o 
  -6   3   7      854.70      823.73     31.46 o 
  -5   3   7      697.99      624.68     26.22 o 
  -4   3   7     1235.92     1288.15     24.99 o 
  -3   3   7      671.80      627.42     20.90 o 
  -2   3   7      110.72      108.61     10.32 o 
  -1   3   7       25.47       56.42      6.26 o 
   0   3   7       99.46      101.80      6.91 o 
   1   3   7      288.71      329.73     10.65 o 
   2   3   7       31.32       33.23      3.73 o 
   3   3   7       82.61       78.39      5.42 o 
   4   3   7       23.31       20.40      2.97 o 
   5   3   7      195.10      168.43     11.32 o 
   6   3   7       22.72       16.58      6.71 o 
   7   3   7       48.65       31.45     10.14 o 
   8   3   7        0.38       -0.63      4.37 o 
   9   3   7      103.03       97.84     19.23 o 
 -11   4   7       71.58      104.34     14.73 o 
 -10   4   7       34.41       25.14     26.85 o 
  -9   4   7        0.22        0.68      8.54 o 
  -8   4   7      222.28      245.61     19.48 o 
  -7   4   7       10.56       14.36      5.30 o 
  -6   4   7      278.13      261.81     18.16 o 
  -5   4   7      371.51      386.02     21.13 o 
  -4   4   7        1.87        4.36      3.84 o 
  -3   4   7      147.36      149.03      9.60 o 
  -2   4   7        0.12       -1.56      2.55 o 
  -1   4   7       33.53       37.21      4.61 o 
   0   4   7      496.01      531.47     15.43 o 
   1   4   7      576.73      573.33     15.00 o 
   2   4   7        0.53       -0.16      1.40 o 
   3   4   7       84.77       73.21      4.47 o 
   4   4   7        1.17       -1.50      1.50 o 
   5   4   7       41.28       39.93      5.20 o 
   6   4   7        8.33        3.70      5.44 o 
   7   4   7       35.50       47.46     12.61 o 
   8   4   7       15.84        4.54      5.23 o 
   9   4   7       32.37       26.38     11.00 o 
 -11   5   7        7.80        2.89      4.79 o 
 -10   5   7        2.70        0.15      7.97 o 
  -9   5   7      572.94      632.95     32.61 o 
  -8   5   7      218.32      179.02     16.83 o 
  -7   5   7     1882.71     1908.83     51.92 o 
  -6   5   7      191.36      174.92     15.07 o 
  -5   5   7     2834.61     2946.74     98.99 o 
  -4   5   7      264.31      287.80     24.86 o 
  -3   5   7     1229.89     1164.28     32.85 o 
  -2   5   7       62.95       70.38      6.67 o 
  -1   5   7      287.37      305.90     16.36 o 
   0   5   7      219.51      265.45     16.80 o 
   1   5   7        0.53        0.71      1.73 o 
   2   5   7      106.42       84.05      8.73 o 
   3   5   7        0.12       -5.54      5.54 o 
   4   5   7        5.27        3.06      4.66 o 
   5   5   7        9.68       16.65      8.24 o 
   6   5   7       11.39        1.85      5.08 o 
   7   5   7        9.47        7.66      9.55 o 
   8   5   7      121.87      116.03     21.42 o 
 -10   6   7      109.46      113.05     14.45 o 
  -9   6   7       82.79       77.06     11.89 o 
  -8   6   7       22.57       15.96      6.09 o 
  -7   6   7      320.00      297.34     21.00 o 
  -6   6   7       95.74      101.59     17.22 o 
  -5   6   7       29.22       39.42      9.96 o 
  -4   6   7      222.40      184.40     20.48 o 
  -3   6   7      372.53      362.25     23.23 o 
  -2   6   7     1134.48     1111.60     26.41 o 
  -1   6   7       71.61       58.12      5.87 o 
   0   6   7     1037.58     1010.85     35.02 o 
   1   6   7       10.21       10.80      2.79 o 
   2   6   7      551.96      512.33     27.85 o 
   3   6   7       47.09       64.36     14.61 o 
   4   6   7      102.39      112.17     18.71 o 
   5   6   7       23.69       29.97     10.47 o 
   6   6   7      215.66      231.72     29.31 o 
   7   6   7      176.24      202.57     28.43 o 
   8   6   7       24.34        4.51      6.63 o 
 -10   7   7      136.17      109.16     22.57 o 
  -9   7   7       73.32       50.09     14.93 o 
  -8   7   7      241.70      275.72     32.39 o 
  -7   7   7      102.67      144.07     22.19 o 
  -6   7   7      927.96      924.54     52.91 o 
  -5   7   7      130.05      122.57     13.03 o 
  -4   7   7      194.57      206.75     16.15 o 
  -3   7   7       55.14       55.72      8.32 o 
  -2   7   7      521.26      533.71     19.01 o 
  -1   7   7      514.34      483.93     17.06 o 
   0   7   7       15.03       13.12      4.10 o 
   1   7   7      112.73      113.89      8.35 o 
   2   7   7      250.98      185.56     21.30 o 
   3   7   7      530.32      514.34     39.73 o 
   4   7   7        4.85        1.97      5.82 o 
   5   7   7        9.68       19.90      8.10 o 
   6   7   7       19.87        8.44      7.88 o 
   7   7   7       23.32       54.53     17.21 o 
  -9   8   7       34.78       55.73     16.38 o 
  -8   8   7       12.39       -4.18      9.07 o 
  -7   8   7       53.20       62.36      9.99 o 
  -6   8   7       30.10       20.78      6.02 o 
  -5   8   7        3.13        2.26      3.12 o 
  -4   8   7       57.21       61.32      9.39 o 
  -3   8   7      237.27      201.21     16.44 o 
  -2   8   7     1036.19     1064.22     40.68 o 
  -1   8   7     1482.83     1415.18     30.18 o 
   0   8   7       44.40       44.25      5.03 o 
   1   8   7      927.90      912.77     25.74 o 
   2   8   7       54.76       52.71     13.42 o 
   3   8   7      471.58      490.11     40.69 o 
   4   8   7      284.58      283.57     32.24 o 
   5   8   7       96.15      123.39     21.99 o 
   6   8   7       72.10       73.49     17.89 o 
   7   8   7      173.95      217.55     31.80 o 
  -8   9   7       32.95       28.55     12.28 o 
  -7   9   7      519.82      546.33     30.08 o 
  -6   9   7       60.70       57.40     14.32 o 
  -5   9   7      184.87      214.48     17.94 o 
  -4   9   7       87.34       84.41     16.33 o 
  -3   9   7        2.77        1.80      3.61 o 
  -2   9   7       14.88       28.52      6.70 o 
  -1   9   7      158.53      153.67     13.41 o 
   0   9   7        2.28        0.35      3.79 o 
   1   9   7       21.90       12.36      9.55 o 
   2   9   7       49.49       37.71     12.44 o 
   3   9   7      141.59      116.41     21.52 o 
   4   9   7        4.59       -2.82      5.77 o 
   5   9   7       16.52        6.52      7.89 o 
   6   9   7       19.96       -5.78      7.73 o 
  -7  10   7        0.94       -3.84      8.49 o 
  -6  10   7       39.43       27.00      9.73 o 
  -5  10   7        1.17        1.04      3.45 o 
  -4  10   7        6.49       -2.33     11.96 o 
  -3  10   7        0.82        3.68      3.49 o 
  -2  10   7      430.69      424.62     23.87 o 
  -1  10   7       36.62       30.69      7.38 o 
   0  10   7      179.14      170.43     24.43 o 
   1  10   7      197.54      191.46     26.46 o 
   2  10   7      131.59      132.63     23.31 o 
   3  10   7       83.73       58.44     15.29 o 
   4  10   7       24.76       46.27     15.30 o 
   5  10   7       54.33       59.36     17.76 o 
  -6  11   7      353.34      412.86     40.86 o 
  -5  11   7        0.03        0.43      5.73 o 
  -4  11   7      170.90      174.80     21.06 o 
  -3  11   7        2.06       -0.46     10.56 o 
  -2  11   7       99.80      105.48     12.45 o 
  -1  11   7        3.91       -2.99      4.62 o 
   0  11   7      336.70      348.69     36.24 o 
   1  11   7       53.05       52.67     15.03 o 
   2  11   7        2.29        1.99      6.02 o 
   3  11   7       16.65       13.64      8.28 o 
  -4  12   7       67.05       74.83     11.66 o 
  -3  12   7       11.15        3.09      3.74 o 
  -2  12   7        3.08        5.75      5.79 o 
  -1  12   7       14.17       31.68     11.78 o 
   0  12   7        5.64        6.42      9.27 o 
   1  12   7      239.34      248.82     32.12 o 
 -10   0   8      138.84      160.35     24.58 o 
  -8   0   8        0.54        2.53      5.41 o 
  -6   0   8       43.85       25.18      8.70 o 
  -4   0   8      270.25      319.03     25.96 o 
  -2   0   8     9322.83     9886.65     93.15 o 
   0   0   8     5018.76     5439.26     93.72 o 
   2   0   8     1491.31     1495.75     35.06 o 
   4   0   8       60.08       74.98      8.69 o 
   6   0   8      110.31      109.86     15.51 o 
   8   0   8      404.95      442.29     32.58 o 
 -11   1   8      191.74      147.71     17.57 o 
 -10   1   8       16.99       11.14      8.99 o 
  -9   1   8      475.57      494.09     28.50 o 
  -8   1   8       30.54       37.54      8.06 o 
  -7   1   8        0.51        3.06      3.56 o 
  -6   1   8      481.39      492.45     24.84 o 
  -5   1   8      136.08      112.69     11.80 o 
  -4   1   8      465.75      478.36     22.45 o 
  -3   1   8      445.01      447.76     16.83 o 
  -2   1   8      186.66      173.68     10.22 o 
  -1   1   8      171.29      255.72     15.87 o 
   0   1   8      448.87      447.57     15.49 o 
   1   1   8       82.45       75.15      6.65 o 
   2   1   8        0.02        1.33      1.96 o 
   3   1   8        4.69        7.49      2.44 o 
   4   1   8      837.01      836.08     21.68 o 
   5   1   8      184.14      201.75     11.20 o 
   6   1   8       97.06       99.77     10.27 o 
   7   1   8      149.89      155.98     13.21 o 
   8   1   8      205.34      206.92     23.97 o 
 -11   2   8      412.43      436.52     29.60 o 
 -10   2   8        4.40       10.72      6.08 o 
  -9   2   8      284.08      315.38     25.09 o 
  -8   2   8      161.30      151.96     15.37 o 
  -7   2   8      135.16      152.10     14.68 o 
  -6   2   8       70.66       79.70     10.37 o 
  -5   2   8      227.97      245.42     17.62 o 
  -4   2   8        2.63        5.10      3.51 o 
  -3   2   8      612.09      653.83     20.45 o 
  -2   2   8       39.69       43.63      5.20 o 
  -1   2   8     1527.26     1703.47     36.41 o 
   0   2   8      291.00      307.24     11.32 o 
   1   2   8     2781.34     2891.19     53.37 o 
   2   2   8       67.74       61.88      7.05 o 
   3   2   8     3095.22     2953.94     46.88 o 
   4   2   8     2290.07     2177.78     33.24 o 
   5   2   8       38.41       44.84      5.18 o 
   6   2   8      171.06      184.33     13.21 o 
   7   2   8      352.60      360.27     32.50 o 
   8   2   8       83.78      103.59     18.22 o 
   9   2   8      193.26      205.36     26.59 o 
 -11   3   8       53.83       51.88     11.03 o 
 -10   3   8       72.52       91.41     13.67 o 
  -9   3   8       66.65       85.00     14.01 o 
  -8   3   8      322.84      336.19     22.91 o 
  -7   3   8       68.96       75.16     10.60 o 
  -6   3   8      719.80      718.57     30.59 o 
  -5   3   8      959.28      974.00     33.95 o 
  -4   3   8     1295.99     1292.36     37.82 o 
  -3   3   8     1486.86     1442.09     39.47 o 
  -2   3   8      860.20      845.04     26.55 o 
  -1   3   8      300.70      332.77     15.94 o 
   0   3   8     1023.33     1075.77     23.47 o 
   1   3   8       73.54      105.47      9.23 o 
   2   3   8      350.11      337.95     12.39 o 
   3   3   8       47.56       39.98      4.37 o 
   4   3   8      102.51       71.99     10.19 o 
   5   3   8        7.04        5.96      2.56 o 
   6   3   8       32.16       25.34      5.76 o 
   7   3   8      109.61       82.18     16.71 o 
   8   3   8      223.63      209.73     26.58 o 
 -11   4   8       29.29       30.34      7.68 o 
 -10   4   8      168.19      172.06     18.27 o 
  -9   4   8       50.09       58.50     11.10 o 
  -8   4   8       96.71      128.36     14.68 o 
  -7   4   8       38.63       24.77     15.21 o 
  -6   4   8        0.14       -4.04      4.90 o 
  -5   4   8     1359.65     1327.96     59.20 o 
  -4   4   8      165.92      159.66     13.76 o 
  -3   4   8      170.63      168.64     12.92 o 
  -2   4   8      394.52      422.96     19.00 o 
  -1   4   8       19.27       30.53      4.52 o 
   0   4   8      302.73      300.99     12.57 o 
   1   4   8      434.23      433.27     21.08 o 
   2   4   8      247.02      228.59      9.76 o 
   3   4   8       79.66       70.47      5.15 o 
   4   4   8      533.11      508.55     12.44 o 
   5   4   8       85.24       91.26      6.58 o 
   6   4   8      764.14      786.91     49.71 o 
   7   4   8       93.12      101.62     19.12 o 
   8   4   8      139.52      155.22     24.64 o 
 -10   5   8       96.18      103.73     14.48 o 
  -9   5   8       19.52       13.97      6.27 o 
  -8   5   8      310.54      294.75     22.07 o 
  -7   5   8      145.22      122.04     13.84 o 
  -6   5   8     2087.19     1961.62     52.47 o 
  -5   5   8     1065.04     1025.36     36.49 o 
  -4   5   8      100.03      114.98     16.44 o 
  -3   5   8      874.25      825.77     41.01 o 
  -2   5   8      795.25      801.69     22.75 o 
  -1   5   8       62.63       59.89      6.12 o 
   0   5   8      154.98      149.34     12.15 o 
   1   5   8      143.58      149.10      8.26 o 
   2   5   8      241.66      229.23      9.05 o 
   3   5   8       50.68       47.80      3.45 o 
   4   5   8      198.88      155.46     21.88 o 
   5   5   8      134.08      124.86     20.56 o 
   6   5   8       19.20        7.45      8.13 o 
   7   5   8        4.84       13.97      7.56 o 
   8   5   8        1.40       14.87     10.39 o 
 -10   6   8        0.03        4.68      4.79 o 
  -9   6   8      397.22      398.77     27.06 o 
  -8   6   8        0.40       -4.59      4.59 o 
  -7   6   8        6.86        5.10      4.14 o 
  -6   6   8        0.40        4.70      6.69 o 
  -5   6   8      342.92      314.81     29.38 o 
  -4   6   8        0.34       -0.15      4.68 o 
  -3   6   8      219.57      251.64     17.53 o 
  -2   6   8       94.70       80.01      8.32 o 
  -1   6   8        7.08        2.44      2.58 o 
   0   6   8       23.19       18.41      3.49 o 
   1   6   8     1295.66     1298.52     26.14 o 
   2   6   8        3.49        1.81      2.43 o 
   3   6   8     1784.97     1644.28     70.34 o 
   4   6   8       28.07       17.98      8.63 o 
   5   6   8      524.99      565.21     44.13 o 
   6   6   8       98.31       97.06     19.63 o 
   7   6   8       54.21       44.24     13.40 o 
  -9   7   8       23.63       23.79     11.05 o 
  -8   7   8      242.83      216.25     29.30 o 
  -7   7   8      177.67      142.71     22.79 o 
  -6   7   8      120.73      129.25     20.81 o 
  -5   7   8      332.65      305.80     33.74 o 
  -4   7   8      383.53      355.86     28.36 o 
  -3   7   8      795.58      812.13     31.83 o 
  -2   7   8       78.23       74.73      9.60 o 
  -1   7   8       62.25       65.90      6.72 o 
   0   7   8        3.19        3.01      2.59 o 
   1   7   8        0.93        1.99      2.40 o 
   2   7   8      100.74       89.12      5.92 o 
   3   7   8       73.01       72.24     16.66 o 
   4   7   8       17.94       13.93      7.22 o 
   5   7   8        6.86       10.20      7.38 o 
   6   7   8       19.69       24.69      9.27 o 
   7   7   8      315.86      392.04     42.09 o 
  -9   8   8       82.37       81.78     19.31 o 
  -8   8   8        0.82       16.76     10.98 o 
  -7   8   8      104.82       89.98     12.64 o 
  -6   8   8        7.34        2.61      8.36 o 
  -5   8   8        9.27        3.58      4.15 o 
  -4   8   8       26.99       48.46      8.78 o 
  -3   8   8       48.10       38.34      7.86 o 
  -2   8   8      528.79      491.28     24.68 o 
  -1   8   8      355.12      329.60     15.06 o 
   0   8   8      392.14      401.79     19.89 o 
   1   8   8      556.17      536.13     41.92 o 
   2   8   8      411.79      368.11     35.45 o 
   3   8   8       64.18       68.99     15.94 o 
   4   8   8      259.48      349.25     37.29 o 
   5   8   8       11.27        7.53      8.76 o 
   6   8   8      425.12      426.98     43.76 o 
  -8   9   8       96.98      114.47     23.68 o 
  -7   9   8      157.34      151.16     27.37 o 
  -6   9   8       70.93       72.83     11.46 o 
  -5   9   8      206.24      199.47     17.87 o 
  -4   9   8       12.00       10.54      4.95 o 
  -3   9   8        0.69       -2.88     11.19 o 
  -2   9   8       25.29       25.09      7.41 o 
  -1   9   8      107.87      106.04     11.58 o 
   0   9   8      512.29      501.77     22.82 o 
   1   9   8       81.52       78.01     16.79 o 
   2   9   8       97.53       99.13     19.72 o 
   3   9   8        7.34        7.33     10.45 o 
   4   9   8        0.31       -5.62      8.27 o 
   5   9   8      154.31      175.94     28.45 o 
  -7  10   8       31.63       40.35     15.21 o 
  -6  10   8        3.37       -1.15      4.01 o 
  -5  10   8       55.71       65.45     15.43 o 
  -4  10   8        0.35        2.62      4.71 o 
  -3  10   8       11.05        2.17      3.74 o 
  -2  10   8      168.03      146.94     14.50 o 
  -1  10   8       88.08       94.55     11.12 o 
   0  10   8      482.05      497.45     42.64 o 
   1  10   8      780.65      809.14     55.72 o 
   2  10   8        1.63       -1.62      7.33 o 
   3  10   8      295.27      299.07     35.74 o 
   4  10   8      201.64      224.41     31.97 o 
  -5  11   8      313.49      328.37     24.22 o 
  -4  11   8      603.46      680.17     33.95 o 
  -3  11   8      544.84      542.03     29.54 o 
  -2  11   8       60.02       84.03     17.09 o 
  -1  11   8      254.47      266.67     31.75 o 
   0  11   8      247.93      288.34     34.23 o 
   1  11   8        4.08       -5.46      7.00 o 
   2  11   8       26.52       19.93     10.66 o 
   3  11   8       84.76       51.80     15.86 o 
  -2  12   8       70.83       61.08     16.67 o 
  -1  12   8        0.01        0.81      6.05 o 
 -11   0   9      913.56      925.65     62.25 o 
  -9   0   9      357.94      340.45     34.69 o 
  -7   0   9     1491.36     1495.83     66.04 o 
  -5   0   9        0.51       24.06      8.22 o 
  -3   0   9        6.86      192.66     22.08 o 
  -1   0   9     1013.65     1023.15     31.35 o 
   1   0   9     2572.37     2475.88    105.42 o 
   3   0   9     1713.64     1720.03     40.65 o 
   5   0   9      947.30      912.54     43.45 o 
   7   0   9      123.83      129.61     17.69 o 
 -11   1   9       41.93       50.03     10.62 o 
 -10   1   9      121.75      124.94     16.85 o 
  -9   1   9       52.96       51.93      9.67 o 
  -8   1   9      217.89      185.09     17.37 o 
  -7   1   9      176.60      179.02     16.34 o 
  -6   1   9     1158.70     1092.07     38.12 o 
  -5   1   9       58.48       54.11     12.83 o 
  -4   1   9      197.89      191.62     21.02 o 
  -3   1   9      268.69      300.98     19.00 o 
  -2   1   9       11.03        2.87      2.64 o 
  -1   1   9      445.18      491.14     17.44 o 
   0   1   9       52.36       44.79      5.61 o 
   1   1   9       63.61       52.85      5.95 o 
   2   1   9      512.99      487.92     17.11 o 
   3   1   9      126.89      100.01      7.94 o 
   4   1   9      181.15      214.77     14.36 o 
   5   1   9       75.60       65.47      8.40 o 
   6   1   9        8.27       11.59      4.69 o 
   7   1   9       19.72       25.36      5.63 o 
   8   1   9      587.45      631.00     42.40 o 
 -11   2   9      118.46      117.42     15.55 o 
 -10   2   9      310.57      335.19     25.60 o 
  -9   2   9       11.24        9.17      5.96 o 
  -8   2   9      346.36      329.43     23.04 o 
  -7   2   9      109.82      124.17     14.12 o 
  -6   2   9      446.51      428.64     24.47 o 
  -5   2   9      196.12      197.14     16.03 o 
  -4   2   9       70.94       41.68      7.46 o 
  -3   2   9       10.90        9.24      8.13 o 
  -2   2   9       96.98      135.58      9.65 o 
  -1   2   9        8.71        9.30      3.78 o 
   0   2   9      214.83      211.45     11.37 o 
   1   2   9        8.15        4.52      3.51 o 
   2   2   9     2095.94     2106.77     34.42 o 
   3   2   9       25.57       32.81      4.49 o 
   4   2   9      625.10      582.82     20.81 o 
   5   2   9       43.09       44.48     10.29 o 
   6   2   9      277.68      290.20     24.49 o 
   7   2   9       28.76       27.82     10.35 o 
   8   2   9        7.10       19.08     10.21 o 
 -11   3   9       25.92       25.23      8.90 o 
 -10   3   9       12.54        7.33      4.79 o 
  -9   3   9      334.69      322.08     24.17 o 
  -8   3   9      119.31      124.78     15.17 o 
  -7   3   9      273.18      236.47     19.09 o 
  -6   3   9      415.24      483.82     68.93 o 
  -5   3   9     1590.97     1559.28     60.68 o 
  -4   3   9     2387.78     2482.94     54.68 o 
  -3   3   9      409.25      377.91     20.84 o 
  -2   3   9     1813.26     1876.78     41.97 o 
  -1   3   9      571.72      606.64     23.19 o 
   0   3   9      100.72       90.32      7.54 o 
   1   3   9      255.57      234.86     14.63 o 
   2   3   9      184.38      157.85      9.26 o 
   3   3   9      141.92      131.35      8.30 o 
   4   3   9      823.99      764.74     19.43 o 
   5   3   9       15.40       20.95      4.70 o 
   6   3   9       30.96       19.70      7.15 o 
   7   3   9       59.25       51.29     13.65 o 
   8   3   9      237.11      277.69     31.29 o 
 -11   4   9      428.47      473.65     32.15 o 
 -10   4   9       21.68       15.10      7.00 o 
  -9   4   9      903.36      912.39     41.09 o 
  -8   4   9       30.98       23.44      7.34 o 
  -7   4   9       20.96       17.56      6.26 o 
  -6   4   9        0.00        1.55      3.97 o 
  -5   4   9       21.81       15.31      5.61 o 
  -4   4   9      278.85      254.21     18.32 o 
  -3   4   9      289.96      348.56     27.03 o 
  -2   4   9       61.95       67.31      7.99 o 
  -1   4   9       32.48       27.15      6.14 o 
   0   4   9       34.35       31.89      4.67 o 
   1   4   9      377.77      387.66     14.54 o 
   2   4   9       22.69       16.99      3.24 o 
   3   4   9     1113.86     1089.41     21.59 o 
   4   4   9       48.87       39.23      5.33 o 
   5   4   9      150.74      179.01     23.28 o 
   6   4   9       11.54        3.47      5.19 o 
   7   4   9      218.84      245.47     30.31 o 
   8   4   9       15.14       23.86     10.25 o 
 -10   5   9       47.13       35.22      8.55 o 
  -9   5   9        1.04        1.48      8.83 o 
  -8   5   9      191.35      175.96     19.95 o 
  -7   5   9       51.90       50.86      9.51 o 
  -6   5   9      299.90      299.45     21.42 o 
  -5   5   9      581.00      565.49     28.16 o 
  -4   5   9     1732.42     1663.03     63.27 o 
  -3   5   9     2379.14     2301.98     70.57 o 
  -2   5   9      207.23      202.96     12.17 o 
  -1   5   9     1294.84     1303.34     40.16 o 
   0   5   9      226.54      212.36     18.38 o 
   1   5   9      120.80      125.09      8.24 o 
   2   5   9      274.83      232.21      9.98 o 
   3   5   9      118.83      108.04      7.95 o 
   4   5   9      134.61      124.53     20.13 o 
   5   5   9       35.12       21.81      9.10 o 
   6   5   9       20.37        5.08      5.50 o 
   7   5   9       32.87       24.12     10.66 o 
 -10   6   9      179.15      243.56     22.88 o 
  -9   6   9        4.25       -0.81      5.14 o 
  -8   6   9        0.08        2.40      5.75 o 
  -7   6   9       87.97       88.55     12.42 o 
  -6   6   9        7.46       16.56      9.26 o 
  -5   6   9       56.44       72.22     14.51 o 
  -4   6   9        7.05       11.88      6.64 o 
  -3   6   9      862.47      863.97     33.14 o 
  -2   6   9        9.79       10.22      4.59 o 
  -1   6   9        4.28        7.08      2.75 o 
   0   6   9        2.22        0.13      1.90 o 
   1   6   9       60.75       53.04      5.25 o 
   2   6   9      655.29      646.20     44.96 o 
   3   6   9        0.20        0.06      5.49 o 
   4   6   9      373.77      472.53     40.34 o 
   5   6   9       29.74       41.85     13.87 o 
   6   6   9      577.28      644.59     50.60 o 
   7   6   9       40.47       27.65     12.61 o 
  -9   7   9        4.15       25.19     11.76 o 
  -8   7   9       48.30       75.77     18.97 o 
  -7   7   9      363.30      338.35     35.30 o 
  -6   7   9      517.80      526.26     41.82 o 
  -5   7   9       43.60       41.46     18.37 o 
  -4   7   9       28.77       36.84      8.04 o 
  -3   7   9      572.99      529.63     26.58 o 
  -2   7   9      283.04      292.96     19.23 o 
  -1   7   9      559.42      545.90     19.29 o 
   0   7   9        0.55       -2.22      2.31 o 
   1   7   9      125.47      123.32     10.41 o 
   2   7   9        0.26       -0.98      4.93 o 
   3   7   9      192.50      169.01     24.81 o 
   4   7   9      102.02      124.29     21.91 o 
   5   7   9        3.77       -3.53      8.19 o 
   6   7   9       25.85       33.54     14.17 o 
  -8   8   9      263.01      220.36     30.86 o 
  -7   8   9      259.33      273.38     43.69 o 
  -6   8   9        0.81       -0.66      4.75 o 
  -5   8   9        6.93        8.21      6.57 o 
  -4   8   9       52.18       64.25     10.50 o 
  -3   8   9       16.10       12.52      5.09 o 
  -2   8   9      135.72      143.21     13.91 o 
  -1   8   9      333.57      330.32     20.06 o 
   0   8   9      114.59      110.35     12.32 o 
   1   8   9     1071.69     1200.36     66.08 o 
   2   8   9       39.65       58.29     14.84 o 
   3   8   9      875.06      850.50     57.49 o 
   4   8   9        4.22        4.57      6.67 o 
   5   8   9      712.95      746.22     56.68 o 
  -7   9   9      275.46      387.35    107.51 o 
  -6   9   9       84.03       52.88     10.53 o 
  -5   9   9      218.76      226.29     19.84 o 
  -4   9   9      728.97      727.28     34.23 o 
  -3   9   9       48.03       41.78      8.43 o 
  -2   9   9      481.86      452.11     25.12 o 
  -1   9   9       23.94       28.55      6.29 o 
   0   9   9      327.47      303.91     33.53 o 
   1   9   9       30.53       30.55     12.11 o 
   2   9   9        2.11        5.12      5.52 o 
   3   9   9       55.12       61.46     16.44 o 
   4   9   9       63.94       65.90     17.27 o 
   5   9   9       38.38       62.54     17.02 o 
  -6  10   9      157.30      154.80     16.91 o 
  -5  10   9       10.45        7.07      4.27 o 
  -4  10   9       48.84       47.74      9.18 o 
  -3  10   9       64.00       75.53     11.40 o 
  -2  10   9        7.22        6.18      5.10 o 
  -1  10   9        1.90        8.71      8.79 o 
   0  10   9     1185.74     1192.98     67.92 o 
   1  10   9        5.07       -4.53      6.86 o 
   2  10   9      226.82      230.65     31.44 o 
   3  10   9       77.90      104.32     21.67 o 
  -4  11   9      225.03      274.25     22.24 o 
  -3  11   9        1.23       -4.78      4.78 o 
  -2  11   9       91.39      115.59     21.86 o 
  -1  11   9      155.39      185.72     27.56 o 
   0  11   9       42.31       38.35     14.29 o 
   1  11   9        2.27       10.95      8.66 o 
 -10   0  10      240.02      276.51     33.55 o 
  -8   0  10      592.52      631.08     46.69 o 
  -6   0  10      797.44      857.65     50.41 o 
  -4   0  10      515.86      517.27     36.33 o 
  -2   0  10        0.35        4.65      5.48 o 
   2   0  10     6930.47     6774.06    118.14 o 
   4   0  10      925.46      977.49     45.63 o 
   6   0  10     1732.02     1852.64     66.61 o 
 -11   1  10        0.06      -10.25     10.25 o 
 -10   1  10      104.15      102.60     14.70 o 
  -9   1  10      206.75      216.02     20.12 o 
  -8   1  10        1.90        3.43      4.94 o 
  -7   1  10      659.39      679.43     32.79 o 
  -6   1  10        3.65       10.05      5.41 o 
  -5   1  10      291.77      283.57     22.09 o 
  -4   1  10      576.60      593.55     38.95 o 
  -3   1  10      880.90      842.10     31.66 o 
  -2   1  10      879.05      865.31     31.84 o 
  -1   1  10     1270.68     1305.16     52.39 o 
   0   1  10      401.94      406.97     28.02 o 
   1   1  10     1997.17     1905.52     35.81 o 
   2   1  10      189.96      162.05     10.52 o 
   3   1  10       75.26       70.81      7.17 o 
   4   1  10        0.00        4.32      3.99 o 
   5   1  10        1.24        4.11      5.30 o 
   6   1  10       35.14       24.65      6.00 o 
   7   1  10       30.56       37.82     11.48 o 
 -11   2  10      196.17      209.36     22.43 o 
 -10   2  10       56.11       43.24     10.20 o 
  -9   2  10       92.05       95.29     13.48 o 
  -8   2  10       13.61        2.98      5.00 o 
  -7   2  10      240.95      257.90     20.61 o 
  -6   2  10       35.28       38.85     10.69 o 
  -5   2  10      328.79      318.00     21.18 o 
  -4   2  10      492.76      497.12     25.34 o 
  -3   2  10      770.68      832.67     32.20 o 
  -2   2  10       21.95        7.54      5.40 o 
  -1   2  10      394.63      430.92     27.22 o 
   0   2  10       52.65       51.56      6.17 o 
   1   2  10      409.22      424.52     20.78 o 
   2   2  10      109.61      104.92      8.52 o 
   3   2  10      150.68      149.43      9.84 o 
   4   2  10        0.03       -0.82      3.08 o 
   5   2  10      742.42      834.19     29.62 o 
   6   2  10      203.58      166.30     22.19 o 
   7   2  10      511.54      540.12     41.50 o 
   8   2  10       75.89       90.13     20.30 o 
 -11   3  10       93.67       94.10     24.17 o 
 -10   3  10      484.97      461.90     31.23 o 
  -9   3  10       24.13       33.19      8.45 o 
  -8   3  10      412.79      414.53     27.06 o 
  -7   3  10      307.76      314.82     22.80 o 
  -6   3  10      356.35      347.48     22.94 o 
  -5   3  10      172.60      147.29     15.23 o 
  -4   3  10     1259.18     1202.24     40.10 o 
  -3   3  10      657.89      676.58     29.22 o 
  -2   3  10      283.48      341.19     27.48 o 
  -1   3  10     2285.35     2309.63     40.16 o 
   0   3  10      709.14      690.31     21.51 o 
   1   3  10      884.31      857.54     29.25 o 
   2   3  10        5.54        4.53      2.37 o 
   3   3  10        1.42        4.60      2.46 o 
   4   3  10       24.24       27.50      5.35 o 
   5   3  10       24.42       19.49      8.28 o 
   6   3  10        9.33       14.24      8.00 o 
   7   3  10       31.51       48.60     13.72 o 
 -10   4  10      330.08      397.92     28.99 o 
  -9   4  10      223.87      236.64     21.72 o 
  -8   4  10      616.19      645.01     34.15 o 
  -7   4  10       13.53       13.49      5.70 o 
  -6   4  10        0.50        1.08      5.70 o 
  -5   4  10       44.67       35.15      8.10 o 
  -4   4  10      328.20      366.25     22.42 o 
  -3   4  10      431.59      413.01     31.70 o 
  -2   4  10        1.10       -0.08      4.57 o 
  -1   4  10       83.58       87.86      8.11 o 
   0   4  10       12.85       18.69      4.26 o 
   1   4  10       88.21       91.72     10.58 o 
   2   4  10       32.72       25.82      4.03 o 
   3   4  10      191.12      178.92     25.90 o 
   4   4  10      233.86      262.28     25.54 o 
   5   4  10       93.85       89.99     17.48 o 
   6   4  10      288.91      326.56     34.19 o 
   7   4  10        7.78        9.26      8.91 o 
 -10   5  10      100.29      117.79     16.38 o 
  -9   5  10       23.75       17.49      6.93 o 
  -8   5  10       55.33       68.07     11.52 o 
  -7   5  10      237.08      221.93     19.72 o 
  -6   5  10      358.31      348.93     23.76 o 
  -5   5  10      171.48      198.58     24.10 o 
  -4   5  10     2641.46     2513.22     80.60 o 
  -3   5  10       15.37       15.95      7.21 o 
  -2   5  10     2242.63     2286.57     53.30 o 
  -1   5  10     1682.03     1752.21     35.20 o 
   0   5  10     1105.97     1119.84     26.90 o 
   1   5  10      583.61      543.70     22.70 o 
   2   5  10      140.05      128.79     10.84 o 
   3   5  10       31.75       36.85      5.58 o 
   4   5  10      120.68      123.98     20.93 o 
   5   5  10       31.86       23.81     10.33 o 
   6   5  10      144.75      167.51     25.95 o 
   7   5  10       49.21       51.08     15.20 o 
  -9   6  10      308.98      296.29     24.95 o 
  -8   6  10      189.04      169.18     18.23 o 
  -7   6  10      917.20      911.03     57.69 o 
  -6   6  10      315.42      238.07     28.10 o 
  -5   6  10        9.93       -2.58      6.33 o 
  -4   6  10       76.44       85.17     15.41 o 
  -3   6  10      480.87      440.97     24.74 o 
  -2   6  10      171.18      180.48     15.41 o 
  -1   6  10      747.50      805.49     24.22 o 
   0   6  10       25.06       31.06      4.62 o 
   1   6  10       16.13        9.82      3.80 o 
   2   6  10       46.29       32.40     10.80 o 
   3   6  10      116.15      114.24     20.40 o 
   4   6  10       18.59       29.58     11.63 o 
   5   6  10      961.07     1034.01     63.43 o 
   6   6  10       22.34       17.73     10.16 o 
  -9   7  10       57.69       76.29     19.57 o 
  -8   7  10       87.28       85.76     19.84 o 
  -7   7  10      428.67      331.19     35.88 o 
  -6   7  10      112.31       87.80     18.17 o 
  -5   7  10       92.11      123.67     14.62 o 
  -4   7  10      129.01      132.31     22.76 o 
  -3   7  10      581.20      557.42     28.23 o 
  -2   7  10      199.75      185.69     15.88 o 
  -1   7  10      770.61      802.37     31.67 o 
   0   7  10       34.37       30.86      5.89 o 
   1   7  10     1096.88     1049.95     31.74 o 
   2   7  10       17.60        6.71      6.11 o 
   3   7  10       17.13       13.06      8.62 o 
   4   7  10       71.02       75.47     17.86 o 
   5   7  10        7.60       13.74      9.82 o 
   6   7  10       43.26       36.48     14.68 o 
  -8   8  10      407.64      447.19     44.60 o 
  -7   8  10       30.21       26.00      8.05 o 
  -6   8  10      139.38      152.49     19.58 o 
  -5   8  10      143.70      147.40     15.96 o 
  -4   8  10       20.57        8.17      5.29 o 
  -3   8  10      133.81      131.08     14.24 o 
  -2   8  10       59.01       66.05      9.97 o 
  -1   8  10       47.75       39.67      7.36 o 
   0   8  10      208.20      201.45     15.40 o 
   1   8  10       20.87       31.66     12.71 o 
   2   8  10      598.97      609.69     48.94 o 
   3   8  10      118.61      104.71     21.37 o 
   4   8  10      384.35      459.44     43.94 o 
   5   8  10      115.00       90.63     21.57 o 
  -7   9  10       33.61       23.26      7.85 o 
  -6   9  10       28.41       33.54      8.48 o 
  -5   9  10      130.70      135.26     16.14 o 
  -4   9  10      164.80      187.71     18.02 o 
  -3   9  10       44.05       39.41      8.70 o 
  -2   9  10      167.12      189.34     16.87 o 
  -1   9  10       43.18       43.85     12.19 o 
   0   9  10        7.87        7.47      7.56 o 
   1   9  10       39.92       43.39     14.45 o 
   2   9  10       74.27       95.99     21.19 o 
   3   9  10       50.92       70.57     17.91 o 
   4   9  10       38.82       29.91     13.36 o 
  -5  10  10      151.29      185.89     18.84 o 
  -4  10  10       54.68       49.69     13.00 o 
  -3  10  10       26.58       24.12      6.60 o 
  -2  10  10        2.36       -7.96      7.96 o 
  -1  10  10      141.44      150.56     25.07 o 
   0  10  10      103.08      120.94     23.26 o 
   1  10  10       92.84      108.56     21.99 o 
   2  10  10       41.74       52.88     15.78 o 
  -3  11  10       67.90       51.74     15.37 o 
  -2  11  10        1.87       19.23     10.07 o 
  -1  11  10      719.96      816.42     62.64 o 
   0  11  10        7.46       -0.20      6.71 o 
 -11   0  11       89.17      112.28     23.10 o 
  -9   0  11       15.51        9.50      8.55 o 
  -7   0  11      273.46      217.07     27.65 o 
  -5   0  11      679.64      634.00     43.29 o 
  -3   0  11      252.36      359.22     31.12 o 
   1   0  11     2434.49     2486.71     75.97 o 
   3   0  11      103.83      103.83     16.25 o 
   5   0  11      188.56      141.72     19.02 o 
 -11   1  11      175.96      211.11     24.05 o 
 -10   1  11       21.89       25.37      9.50 o 
  -9   1  11       11.61        8.25      5.42 o 
  -8   1  11       16.59       10.75     11.49 o 
  -7   1  11      104.24      144.99     16.00 o 
  -6   1  11      587.38      608.90     31.16 o 
  -5   1  11      423.77      467.56     26.42 o 
  -4   1  11      370.25      379.43     23.31 o 
  -3   1  11        1.55       -2.12      4.02 o 
  -2   1  11       16.47        9.57      4.94 o 
  -1   1  11      173.51      161.27     19.70 o 
   0   1  11      161.60      165.96     20.83 o 
   1   1  11       24.20       30.57      6.86 o 
   2   1  11        1.84        5.01      4.56 o 
   3   1  11       67.14       81.52     22.20 o 
   4   1  11      296.69      266.59     17.88 o 
   5   1  11        5.47        3.25      3.27 o 
   6   1  11        3.93       -1.08      3.34 o 
   7   1  11      184.41      203.41     25.58 o 
 -10   2  11       20.16       25.06      7.12 o 
  -9   2  11      360.50      357.35     45.09 o 
  -8   2  11      189.15      192.41     19.41 o 
  -7   2  11       18.95       25.06      7.52 o 
  -6   2  11      873.45      868.93     37.30 o 
  -5   2  11      118.15       98.93     16.05 o 
  -4   2  11      410.92      324.66     21.55 o 
  -3   2  11       52.61       36.04      7.44 o 
  -2   2  11        0.96        5.83      5.76 o 
  -1   2  11       37.55       27.89      8.94 o 
   0   2  11      696.32      658.85     42.55 o 
   1   2  11      106.44       74.79     14.86 o 
   2   2  11     1265.28     1150.55     28.68 o 
   3   2  11      451.56      465.34     23.03 o 
   4   2  11      517.01      517.78     24.02 o 
   5   2  11       11.16       11.60      9.37 o 
   6   2  11     1007.01     1086.12     58.17 o 
   7   2  11       50.64       57.58     14.17 o 
 -10   3  11        5.94        7.32      5.06 o 
  -9   3  11        0.41        5.98      5.43 o 
  -8   3  11       77.10       68.78     11.71 o 
  -7   3  11      130.97      127.70     15.19 o 
  -6   3  11        7.52       11.57      5.49 o 
  -5   3  11      858.94      893.12     37.31 o 
  -4   3  11      100.45      132.00     14.12 o 
  -3   3  11      640.25      590.12     38.65 o 
  -2   3  11       15.27       -0.13      5.50 o 
  -1   3  11      646.47      633.35     36.43 o 
   0   3  11      939.69      912.44     47.80 o 
   1   3  11     1053.37     1045.04     34.13 o 
   2   3  11      563.83      506.00     18.58 o 
   3   3  11      281.15      265.39     17.11 o 
   4   3  11      161.54      154.33     12.96 o 
   5   3  11      165.86      185.96     24.96 o 
   6   3  11       29.49       32.24     10.27 o 
   7   3  11      143.95      144.33     23.75 o 
 -10   4  11        1.68        2.55      7.66 o 
  -9   4  11        0.43       20.41     18.16 o 
  -8   4  11       10.39        2.73     10.68 o 
  -7   4  11      131.88      124.95     15.27 o 
  -6   4  11      214.49      256.02     20.80 o 
  -5   4  11      437.81      410.73     25.67 o 
  -4   4  11       30.80       33.86     11.08 o 
  -3   4  11       99.42      123.94     18.29 o 
  -2   4  11       46.29       34.42     10.64 o 
  -1   4  11        0.83       -2.78      4.07 o 
   0   4  11        2.04       -1.66      2.71 o 
   1   4  11      572.10      525.47     23.97 o 
   2   4  11       77.47       72.20      8.88 o 
   3   4  11      309.48      318.53     17.78 o 
   4   4  11       17.92       16.81      8.33 o 
   5   4  11      284.52      315.92     33.65 o 
   6   4  11        1.30        3.62      7.23 o 
  -9   5  11      192.00      185.70     20.39 o 
  -8   5  11        7.85       -5.30     17.49 o 
  -7   5  11      505.68      478.17     29.99 o 
  -6   5  11       56.99       51.09     10.12 o 
  -5   5  11       32.61       20.02      7.95 o 
  -4   5  11      130.45      136.24     20.11 o 
  -3   5  11      220.21      230.80     24.51 o 
  -2   5  11      199.59      268.29     70.28 o 
  -1   5  11      167.31      181.85     28.33 o 
   0   5  11      303.74      291.35     14.61 o 
   1   5  11      893.97      866.58     53.56 o 
   2   5  11      214.66      214.67     14.80 o 
   3   5  11      168.33      172.81     24.98 o 
   4   5  11        0.78       -1.04      7.03 o 
   5   5  11        3.71        0.79      5.34 o 
   6   5  11       95.13      119.51     22.68 o 
  -9   6  11        6.86       13.00     12.13 o 
  -8   6  11      275.14      258.62     23.13 o 
  -7   6  11        7.83        6.79      6.38 o 
  -6   6  11      201.89      207.92     27.07 o 
  -5   6  11        8.98       20.90      7.56 o 
  -4   6  11       11.36       10.09      5.84 o 
  -3   6  11        8.75        5.29      6.36 o 
  -2   6  11       32.64       41.75      8.29 o 
  -1   6  11       67.28       62.66      9.50 o 
   0   6  11      603.56      697.76     38.06 o 
   1   6  11      151.65      186.41     26.25 o 
   2   6  11      682.20      647.92     48.49 o 
   3   6  11        1.91        6.37      8.09 o 
   4   6  11      365.67      338.08     36.72 o 
   5   6  11       36.58       42.95     13.27 o 
  -8   7  11      251.82      201.48     29.44 o 
  -7   7  11        9.62       15.04     10.42 o 
  -6   7  11      244.59      217.66     28.33 o 
  -5   7  11       40.70       13.07      4.99 o 
  -4   7  11      199.84      211.15     18.70 o 
  -3   7  11        3.95        2.56      3.93 o 
  -2   7  11       32.63       33.11      8.18 o 
  -1   7  11      214.08      202.13     16.60 o 
   0   7  11       65.13       61.56      8.99 o 
   1   7  11      280.93      249.59     31.32 o 
   2   7  11       72.78      105.49     20.31 o 
   3   7  11       37.94       50.42     14.81 o 
   4   7  11        0.54       -3.12      6.80 o 
   5   7  11        0.41       30.70     12.86 o 
  -7   8  11       95.05      100.69     19.36 o 
  -6   8  11       11.09        4.04     10.77 o 
  -5   8  11       92.33      111.78     14.69 o 
  -4   8  11        6.65        2.76      6.75 o 
  -3   8  11      112.39      113.45     13.62 o 
  -2   8  11       17.79       10.07      4.54 o 
  -1   8  11       75.05       75.77     10.69 o 
   0   8  11      339.86      391.38     39.51 o 
   1   8  11      335.43      292.28     34.03 o 
   2   8  11        1.40      -11.03     11.03 o 
   3   8  11      374.45      459.70     45.16 o 
   4   8  11       81.36      104.89     22.43 o 
  -6   9  11      117.34      106.21     14.81 o 
  -5   9  11       68.40       67.19     11.20 o 
  -4   9  11       26.61        9.67      5.29 o 
  -3   9  11        6.97       13.81      5.52 o 
  -2   9  11      187.29      180.26     16.95 o 
  -1   9  11       75.41      108.02     20.93 o 
   0   9  11      275.84      274.33     34.10 o 
   1   9  11       53.24       71.52     18.76 o 
   2   9  11      190.41      221.08     31.69 o 
   3   9  11      326.44      409.08     43.82 o 
  -4  10  11      204.35      215.44     26.55 o 
  -3  10  11       18.08       12.63      5.71 o 
  -2  10  11       36.13       39.89     13.90 o 
  -1  10  11      167.28      161.17     26.85 o 
   0  10  11       61.76       75.88     20.41 o 
   1  10  11       85.56       63.88     17.66 o 
 -10   0  12      216.12      249.90     34.08 o 
  -8   0  12      256.57      278.23     33.64 o 
  -6   0  12      121.31      125.56     21.04 o 
  -4   0  12       64.09       94.09     17.30 o 
  -2   0  12       68.17       49.46     12.46 o 
   2   0  12        2.71        5.26      6.08 o 
   4   0  12      564.14      537.99     37.42 o 
   6   0  12      531.22      561.80     39.01 o 
 -10   1  12        2.37        3.99      6.56 o 
  -9   1  12        4.96       17.87      7.80 o 
  -8   1  12        5.61        0.27      5.76 o 
  -7   1  12        6.68        5.90      5.52 o 
  -6   1  12        0.23        1.83      4.55 o 
  -5   1  12      171.52      133.05     14.66 o 
  -4   1  12        6.38        5.11      4.21 o 
  -3   1  12      196.88      198.43     18.43 o 
  -2   1  12        4.53        2.26      4.85 o 
  -1   1  12      151.08      138.90     19.32 o 
   0   1  12      814.43      773.71     46.71 o 
   1   1  12      473.89      472.85     26.11 o 
   2   1  12        0.56       -1.01      3.46 o 
   3   1  12      431.95      452.44     24.11 o 
   4   1  12      195.88      212.58     16.56 o 
   5   1  12       90.96      101.45     19.91 o 
   6   1  12        3.95        4.08      4.93 o 
 -10   2  12       37.80       25.40     12.17 o 
  -9   2  12      522.66      607.29     55.67 o 
  -8   2  12        1.93       13.55      6.73 o 
  -7   2  12       84.62       84.10     18.95 o 
  -6   2  12       49.51       47.05      9.65 o 
  -5   2  12       10.29       11.25      5.71 o 
  -4   2  12        3.35       12.95      5.50 o 
  -3   2  12      591.30      466.46     30.26 o 
  -2   2  12       19.64       12.70      7.92 o 
  -1   2  12      681.67      600.02     39.49 o 
   0   2  12       28.35       32.56     11.22 o 
   1   2  12      244.38      263.73     21.03 o 
   2   2  12       15.98       15.19      6.39 o 
   3   2  12      248.76      248.70     17.85 o 
   4   2  12      207.02      197.40     15.81 o 
   5   2  12      186.34      180.43     24.48 o 
   6   2  12        3.44        5.57      6.36 o 
 -10   3  12        0.33        2.89      5.91 o 
  -9   3  12        0.02       -3.68      5.18 o 
  -8   3  12       21.06       17.12      7.44 o 
  -7   3  12       38.49       36.31      8.70 o 
  -6   3  12      299.05      298.63     23.13 o 
  -5   3  12     2249.06     2287.27     61.94 o 
  -4   3  12       78.04       95.33     12.53 o 
  -3   3  12     1271.35     1329.15     60.20 o 
  -2   3  12      645.22      693.29     42.38 o 
  -1   3  12      739.91      749.68     32.37 o 
   0   3  12      830.76      823.10     50.75 o 
   1   3  12       74.97       89.88     17.32 o 
   2   3  12      504.84      506.98     25.08 o 
   3   3  12       30.81       42.92      7.70 o 
   4   3  12       49.74       47.27     13.55 o 
   5   3  12        0.01        1.70      6.13 o 
   6   3  12       20.07       45.39     13.87 o 
  -9   4  12       94.94      137.30     17.41 o 
  -8   4  12       68.17       97.63     19.00 o 
  -7   4  12        2.17        3.74      5.09 o 
  -6   4  12      932.36      909.34     40.49 o 
  -5   4  12       58.68       65.53     18.84 o 
  -4   4  12        5.45        7.50      6.49 o 
  -3   4  12       13.12       -1.00      5.38 o 
  -2   4  12      122.73      114.95     13.30 o 
  -1   4  12        0.01        3.73      4.12 o 
   0   4  12       81.86       88.48     11.51 o 
   1   4  12       23.32       28.84     10.02 o 
   2   4  12       39.12       55.89     14.44 o 
   3   4  12        8.68        0.56      5.14 o 
   4   4  12      403.18      422.17     39.44 o 
   5   4  12        1.57       -0.10      7.06 o 
   6   4  12      397.92      360.01     37.88 o 
  -9   5  12        9.01       22.53      9.60 o 
  -8   5  12       42.49       38.38      9.81 o 
  -7   5  12        9.95       12.33      7.90 o 
  -6   5  12      175.77      185.76     26.20 o 
  -5   5  12      417.37      425.70     37.38 o 
  -4   5  12      641.48      629.38     44.12 o 
  -3   5  12      121.82      144.76     15.32 o 
  -2   5  12      964.46     1021.07     38.97 o 
  -1   5  12      163.69      164.01     15.61 o 
   0   5  12      567.27      594.00     28.30 o 
   1   5  12        0.17       -1.69      7.16 o 
   2   5  12        9.19       11.55      6.60 o 
   3   5  12       41.57       40.77     12.59 o 
   4   5  12       19.47       32.81     12.80 o 
   5   5  12       83.87       74.27     17.34 o 
  -8   6  12        5.62       15.25     10.82 o 
  -7   6  12        0.20        1.05      5.70 o 
  -6   6  12       18.28       34.65     12.94 o 
  -5   6  12       16.06       -7.74      7.74 o 
  -4   6  12       49.51       46.19     15.84 o 
  -3   6  12      448.03      428.24     29.64 o 
  -2   6  12        3.67        5.96      3.93 o 
  -1   6  12      603.28      618.40     29.83 o 
   0   6  12      100.00       81.53     20.13 o 
   1   6  12      119.40      116.51     21.13 o 
   2   6  12      100.25       96.42     20.10 o 
   3   6  12       95.16      126.09     23.22 o 
   4   6  12        0.50       -0.53      7.14 o 
   5   6  12      364.67      410.48     42.41 o 
  -8   7  12      255.34      233.44     32.91 o 
  -7   7  12        3.78       -9.80     11.10 o 
  -6   7  12        0.98       16.18     10.46 o 
  -5   7  12      100.17       90.40     13.67 o 
  -4   7  12        9.56       25.42     26.49 o 
  -3   7  12      812.37      841.94     38.34 o 
  -2   7  12        9.89        0.58      3.75 o 
  -1   7  12        5.47       -0.34      3.93 o 
   0   7  12       37.62       25.67      6.39 o 
   1   7  12       54.98       63.20     16.39 o 
   2   7  12        2.54      -10.89     10.89 o 
   3   7  12      318.86      467.39     46.25 o 
   4   7  12      157.60      181.03     29.25 o 
  -7   8  12       25.54       23.04     10.98 o 
  -6   8  12      124.55      131.57     18.66 o 
  -5   8  12        0.42        5.88      9.25 o 
  -4   8  12      266.38      236.48     38.90 o 
  -3   8  12       16.77       15.40      5.60 o 
  -2   8  12      107.09      110.53     13.42 o 
  -1   8  12        2.33        2.93      6.02 o 
   0   8  12       42.54       41.74     14.31 o 
   1   8  12       29.99       49.47     14.04 o 
   2   8  12      245.71      294.08     36.33 o 
   3   8  12       17.21       13.11      8.86 o 
  -5   9  12       96.01       85.32     13.07 o 
  -4   9  12      107.34      124.66     22.08 o 
  -3   9  12      209.89      227.22     26.57 o 
  -2   9  12      342.21      428.80     43.29 o 
  -1   9  12       31.38       22.99     10.43 o 
   0   9  12      170.94      231.15     32.40 o 
   1   9  12       39.34       47.11     15.59 o 
  -9   0  13       19.34       16.47      9.74 o 
  -7   0  13     1364.22     1489.21     76.24 o 
  -5   0  13      566.77      512.08     42.47 o 
  -3   0  13      391.95      417.25     36.78 o 
   1   0  13     1420.44     1301.00     61.09 o 
   3   0  13      349.68      319.17     30.51 o 
   5   0  13      948.05     1070.54     55.38 o 
 -10   1  13       67.90       65.86     21.92 o 
  -9   1  13       30.91       31.53      9.15 o 
  -8   1  13        1.25        0.39      4.84 o 
  -7   1  13       12.20        8.00      6.05 o 
  -6   1  13        5.20        5.51      5.28 o 
  -5   1  13       65.52       77.32     12.11 o 
  -4   1  13        2.36        5.95      4.55 o 
  -3   1  13       25.58       36.94      7.86 o 
  -2   1  13      190.52      175.42     23.20 o 
   0   1  13     1077.04      976.20     54.99 o 
   1   1  13      122.51      112.60     12.93 o 
   2   1  13      331.47      297.12     28.16 o 
   3   1  13       28.15       28.36      6.68 o 
   4   1  13      627.05      674.30     30.58 o 
   5   1  13       34.28       26.47     13.15 o 
  -9   2  13       21.64       33.90     10.22 o 
  -8   2  13       29.45        6.74      4.54 o 
  -7   2  13        7.85        8.20      6.70 o 
  -6   2  13      207.53      201.99     19.57 o 
  -5   2  13      210.97      192.33     18.86 o 
  -4   2  13      108.79      125.95     14.90 o 
  -3   2  13        0.34       -3.14      5.08 o 
  -2   2  13        2.37       -0.53      6.49 o 
  -1   2  13       10.62        4.38      4.35 o 
   0   2  13      440.24      516.03     40.84 o 
   1   2  13      135.87      127.21     13.84 o 
   2   2  13       14.08       19.92      8.64 o 
   3   2  13      100.54      121.03     13.72 o 
   4   2  13       87.28       94.08     18.09 o 
   5   2  13       99.06       98.59     19.45 o 
  -9   3  13      118.29      114.16     16.94 o 
  -8   3  13      141.77      148.14     18.09 o 
  -7   3  13       59.94       73.58     13.46 o 
  -6   3  13      148.87      166.35     18.27 o 
  -5   3  13      109.97      114.29     15.10 o 
  -4   3  13       99.10      112.83     19.85 o 
  -3   3  13        0.09        7.30      7.60 o 
  -2   3  13      378.30      392.26     33.69 o 
  -1   3  13      412.78      371.55     39.96 o 
   0   3  13       83.68      102.75     19.68 o 
   1   3  13       17.66       12.84      8.76 o 
   2   3  13      225.74      250.15     18.52 o 
   3   3  13      191.71      184.38     15.78 o 
   4   3  13       43.60       39.81     12.67 o 
   5   3  13      151.48      144.31     24.26 o 
  -9   4  13       96.29      106.36     16.13 o 
  -8   4  13        0.34        3.05      5.78 o 
  -7   4  13        0.66       -0.97      4.84 o 
  -6   4  13        3.19        5.45     11.08 o 
  -5   4  13       63.82       54.84     14.79 o 
  -4   4  13      103.38       69.10     15.76 o 
  -3   4  13        0.87       -1.98      6.15 o 
  -2   4  13        0.06       -5.14      5.14 o 
  -1   4  13       76.38       69.68     10.91 o 
   0   4  13        6.51       -3.65      9.52 o 
   1   4  13      103.73       84.54     17.82 o 
   2   4  13       13.91       10.01      5.96 o 
   3   4  13       81.20       74.92     17.85 o 
   4   4  13      265.34      302.13     34.51 o 
   5   4  13      287.30      305.75     35.18 o 
  -8   5  13       98.09       89.04     14.37 o 
  -7   5  13      121.35      125.58     25.65 o 
  -6   5  13       16.55       12.16      8.40 o 
  -5   5  13      536.94      569.95     45.00 o 
  -4   5  13        9.84       12.01      7.46 o 
  -3   5  13      513.93      498.90     32.62 o 
  -2   5  13      372.37      390.35     26.78 o 
  -1   5  13      835.34      883.89     36.93 o 
   0   5  13      145.22      147.06     17.17 o 
   1   5  13      251.19      293.56     33.80 o 
   2   5  13       23.81       26.56     12.16 o 
   3   5  13      330.15      298.80     35.07 o 
   4   5  13        5.27       -1.73      7.83 o 
  -8   6  13      266.55      264.40     34.77 o 
  -7   6  13        4.29        3.45     10.32 o 
  -6   6  13       14.05       16.25      9.28 o 
  -5   6  13       33.19       30.57     11.23 o 
  -4   6  13       13.45        4.47      4.36 o 
  -3   6  13       77.32       64.81     11.16 o 
  -2   6  13        0.57        4.47      4.49 o 
  -1   6  13       91.20      121.01     14.24 o 
   0   6  13       59.69       61.67      9.74 o 
   1   6  13      133.48      127.85     22.47 o 
   2   6  13      106.98      120.82     23.02 o 
   3   6  13       49.96       68.72     18.18 o 
   4   6  13      319.07      397.71     42.28 o 
  -7   7  13       12.25       12.49      7.58 o 
  -6   7  13       92.52      113.06     15.64 o 
  -5   7  13        2.94       -0.45      7.05 o 
  -4   7  13      100.65       97.71     13.79 o 
  -3   7  13      113.25       88.20     13.02 o 
  -2   7  13      280.84      293.72     32.28 o 
  -1   7  13        0.94        1.18      4.02 o 
   0   7  13      407.46      423.34     43.00 o 
   1   7  13        0.35       -9.74      9.74 o 
   2   7  13      288.45      324.77     38.54 o 
   3   7  13       76.58      114.89     24.26 o 
  -6   8  13      257.85      279.63     31.19 o 
  -5   8  13       14.07       22.60      6.89 o 
  -4   8  13       19.18       31.62     10.64 o 
  -3   8  13        5.48       -0.88      4.78 o 
  -2   8  13      119.52      112.07     14.19 o 
  -1   8  13       29.67       40.39     14.54 o 
   0   8  13      282.52      297.40     36.96 o 
   1   8  13        7.84       13.39      8.03 o 
  -3   9  13        9.33       -1.06      9.21 o 
  -2   9  13        9.07       10.69      8.54 o 
  -1   9  13       11.79        7.73      7.99 o 
  -8   0  14      411.40      428.12     43.93 o 
  -6   0  14       30.40       25.51     12.61 o 
  -4   0  14        0.57       -0.10      5.77 o 
   0   0  14      339.73      348.06     33.84 o 
   2   0  14       28.85       26.16     10.69 o 
   4   0  14        8.31       15.73      8.50 o 
  -9   1  14       20.58       14.18      7.09 o 
  -8   1  14       34.97       35.24     19.39 o 
  -7   1  14      658.59      697.45     79.27 o 
  -6   1  14      164.79      176.65     19.01 o 
  -5   1  14        4.58        7.20     11.65 o 
  -4   1  14        2.55        8.95      6.08 o 
  -3   1  14       28.30       20.98     14.87 o 
  -2   1  14       38.41       68.85     16.27 o 
   0   1  14      206.21      189.48     25.35 o 
   1   1  14        3.05       -1.79      3.34 o 
   2   1  14       81.69       75.58     11.54 o 
   3   1  14       54.39       53.96      9.33 o 
   4   1  14        1.64       -0.44      7.03 o 
  -9   2  14       12.00       15.06      6.61 o 
  -8   2  14       44.36       33.29     23.32 o 
  -7   2  14      824.33      854.24     67.41 o 
  -6   2  14       11.42       13.31      6.98 o 
  -5   2  14      114.76      108.16     14.83 o 
  -4   2  14       96.54       82.64     13.05 o 
  -3   2  14       26.03       20.76     10.82 o 
  -2   2  14       90.22       64.85     14.96 o 
  -1   2  14       40.69       50.40     14.20 o 
   0   2  14        9.92       -4.13      5.21 o 
   1   2  14       25.03       27.44      6.86 o 
   2   2  14        5.87        7.25      4.48 o 
   3   2  14       72.15       67.31     18.57 o 
   4   2  14        0.01       -2.14      7.16 o 
  -9   3  14        0.01       -6.01      6.01 o 
  -8   3  14        0.11        9.71      7.13 o 
  -7   3  14      122.02      111.76     15.89 o 
  -6   3  14      262.61      251.53     22.94 o 
  -5   3  14       51.68       37.89      9.63 o 
  -4   3  14      114.73      106.61     19.47 o 
  -3   3  14       21.89       48.86     14.12 o 
  -2   3  14       72.30       50.77     13.53 o 
  -1   3  14     1158.38     1160.69     44.00 o 
   0   3  14      176.73      171.25     25.43 o 
   1   3  14      201.69      204.50     17.99 o 
   2   3  14      178.27      182.10     19.86 o 
   3   3  14       10.78       -9.85      9.85 o 
   4   3  14      504.45      526.74     44.86 o 
  -8   4  14        4.37       16.56     14.19 o 
  -7   4  14        1.09        0.60      8.55 o 
  -6   4  14       32.41       24.13      7.85 o 
  -5   4  14        1.17        9.34      8.67 o 
  -4   4  14        1.12       -3.50      6.58 o 
  -3   4  14        0.46       -2.24      7.22 o 
  -2   4  14      308.70      277.64     22.45 o 
  -1   4  14       13.66        6.02      9.77 o 
   0   4  14       11.48       11.37      9.66 o 
   1   4  14       13.87       18.23      7.98 o 
   2   4  14       15.12       20.18     11.24 o 
   3   4  14       34.75       38.93     13.59 o 
   4   4  14        7.36       14.41     10.98 o 
  -8   5  14       84.79       75.91     13.97 o 
  -7   5  14        0.91       -1.16      8.92 o 
  -6   5  14       25.20       16.10     11.17 o 
  -5   5  14        2.84       -2.99      6.25 o 
  -4   5  14      427.24      441.82     39.48 o 
  -3   5  14       34.02       27.20     10.80 o 
  -2   5  14      544.50      558.84     31.38 o 
  -1   5  14      239.75      220.26     19.30 o 
   0   5  14      319.29      322.65     36.90 o 
   1   5  14       16.08       33.38     13.31 o 
   2   5  14       61.70       63.66     17.96 o 
   3   5  14        4.87       -1.59      8.63 o 
  -7   6  14      154.49      138.91     25.46 o 
  -6   6  14        0.73        3.83      7.29 o 
  -5   6  14        2.78        8.62      7.75 o 
  -4   6  14      129.06      139.18     17.00 o 
  -3   6  14       88.44       78.84     12.59 o 
  -2   6  14        8.40        3.33      4.64 o 
  -1   6  14       52.35       71.68     11.43 o 
   0   6  14       16.81       -5.45      7.01 o 
   1   6  14       10.88       16.76     10.40 o 
   2   6  14      136.36      138.11     25.53 o 
  -6   7  14        9.31        4.19      5.02 o 
  -5   7  14        4.02       13.81      7.51 o 
  -4   7  14       51.54       57.64     21.37 o 
  -3   7  14       37.56       43.39      9.67 o 
  -2   7  14      134.97      147.95     19.96 o 
  -1   7  14      139.42      159.60     27.65 o 
   0   7  14      273.29      327.19     39.57 o 
   1   7  14       49.53       61.60     17.21 o 
  -4   8  14      143.61      141.73     28.02 o 
  -3   8  14        8.35        5.02      4.87 o 
  -2   8  14       28.21       21.51     11.43 o 
  -1   8  14       52.31       44.62     17.00 o 
  -7   0  15       21.70       32.29     15.52 o 
  -5   0  15      195.84      212.11     30.28 o 
  -3   0  15      205.92      162.08     25.26 o 
   1   0  15      184.16      167.52     23.76 o 
   3   0  15       32.25       58.36     14.76 o 
  -8   1  15      252.93      290.89     26.72 o 
  -7   1  15      156.09      163.48     19.29 o 
  -6   1  15      385.02      413.45     36.62 o 
  -5   1  15        1.93        0.57      6.94 o 
  -4   1  15       33.33       27.10      8.16 o 
  -3   1  15        0.72       -3.08      6.06 o 
  -1   1  15       89.55       90.87     18.25 o 
   0   1  15       38.51       36.20      8.45 o 
   1   1  15      130.68      130.53     15.14 o 
   2   1  15       18.51       11.22      4.86 o 
   3   1  15      391.93      417.10     26.19 o 
  -8   2  15      138.92      125.08     17.64 o 
  -7   2  15      171.79      199.80     21.85 o 
  -6   2  15       35.44       39.35     14.69 o 
  -5   2  15       45.89       50.83     10.54 o 
  -4   2  15      299.48      287.64     33.25 o 
  -3   2  15        0.04        6.31      7.04 o 
  -2   2  15       36.75       32.18     12.22 o 
  -1   2  15       23.29       14.98      7.33 o 
   0   2  15       38.16       41.08     12.56 o 
   1   2  15       31.01       31.34     14.83 o 
   2   2  15       53.41       67.33     12.92 o 
   3   2  15       34.87       34.25     12.92 o 
  -8   3  15        1.12       -3.28     10.64 o 
  -7   3  15      278.05      241.14     23.67 o 
  -6   3  15      597.14      667.95     38.40 o 
  -5   3  15      128.02      113.79     22.16 o 
  -4   3  15      144.98      135.37     23.10 o 
  -3   3  15       64.00       71.17     16.28 o 
  -2   3  15      773.07      767.04     37.95 o 
  -1   3  15      123.52      129.86     23.50 o 
   0   3  15       56.09       48.70     14.53 o 
   1   3  15      168.83      153.05     22.76 o 
   2   3  15      368.74      423.32     41.39 o 
   3   3  15      113.65       95.96     19.71 o 
  -7   4  15      553.69      610.82     41.23 o 
  -6   4  15       23.26       40.14     14.27 o 
  -5   4  15        0.11        6.22      5.84 o 
  -4   4  15        0.24        4.06      6.35 o 
  -3   4  15       33.96       29.25     11.55 o 
  -2   4  15      260.17      257.27     26.35 o 
  -1   4  15      545.63      528.13     47.53 o 
   0   4  15        0.34       -2.35      6.60 o 
   1   4  15       24.92       53.58     15.90 o 
   2   4  15        0.01       -0.35      6.67 o 
  -6   5  15       27.14       20.40     11.16 o 
  -5   5  15      119.11      109.04     21.96 o 
  -4   5  15       10.44       16.75      6.62 o 
  -3   5  15      309.06      314.85     25.13 o 
  -2   5  15      138.26      135.86     16.40 o 
  -1   5  15       93.68       94.40     13.89 o 
   0   5  15       28.95       56.37     17.30 o 
   1   5  15      421.60      524.91     48.09 o 
   2   5  15       26.39       27.66     10.48 o 
  -5   6  15       47.54       45.69     10.47 o 
  -4   6  15       12.41       15.19     19.97 o 
  -3   6  15        9.14        2.59      9.88 o 
  -2   6  15        5.16        1.85      8.43 o 
  -1   6  15       15.02       -1.68      7.13 o 
   0   6  15        7.74        2.92      8.75 o 
   1   6  15        2.94       11.19      8.34 o 
  -3   7  15       41.06       34.35     12.16 o 
  -2   7  15        0.32       -6.35      8.03 o 
  -1   7  15        0.38       11.61     11.15 o 
  -6   0  16       40.01       47.09     17.32 o 
  -4   0  16      307.19      249.80     33.10 o 
   0   0  16        7.16       52.23     15.61 o 
   2   0  16      153.06      188.65     26.01 o 
  -7   1  16        9.24        9.86      9.77 o 
  -6   1  16       71.52       95.62     15.33 o 
  -5   1  16      110.02      121.56     16.52 o 
  -4   1  16      118.81      153.57     31.93 o 
  -3   1  16      472.04      476.37     44.53 o 
  -1   1  16      100.32      118.69     23.36 o 
   0   1  16       13.09       14.33      6.15 o 
   1   1  16       19.40       24.19      7.63 o 
   2   1  16      156.85      137.43     15.90 o 
  -7   2  16       33.29       20.17     41.43 o 
  -6   2  16        3.69       -1.31      5.36 o 
  -5   2  16      101.84      124.68     17.29 o 
  -4   2  16        1.01       -3.65      8.04 o 
  -3   2  16       74.28       63.82     15.93 o 
  -2   2  16       67.92       39.56     13.98 o 
  -1   2  16       75.13       52.32     15.82 o 
   0   2  16       30.23       24.76      5.99 o 
   1   2  16      147.29      163.19     17.35 o 
   2   2  16      148.02      139.55     24.18 o 
  -6   3  16      166.12      145.27     19.10 o 
  -5   3  16      256.99      300.99     36.44 o 
  -4   3  16       76.65       91.23     19.57 o 
  -3   3  16      200.37      262.63     32.42 o 
  -2   3  16      411.18      394.97     38.59 o 
  -1   3  16        9.63       -1.49      8.92 o 
   0   3  16        1.21        6.11      8.26 o 
   1   3  16       49.47       52.83     15.87 o 
  -6   4  16        1.27       -3.18      9.75 o 
  -5   4  16        0.59      -10.45     10.45 o 
  -4   4  16       50.58       41.07     12.13 o 
  -3   4  16       17.47       25.10      8.02 o 
  -2   4  16        0.66       -2.50      5.02 o 
  -1   4  16      130.59      166.72     28.26 o 
   0   4  16        7.74        4.64      6.91 o 
   1   4  16        1.66        8.63      8.72 o 
  -5   5  16      157.11      162.96     26.95 o 
  -4   5  16      113.56      114.94     16.13 o 
  -3   5  16      186.27      213.30     21.38 o 
  -2   5  16      274.02      295.02     24.68 o 
  -1   5  16       63.44       84.49     21.00 o 
  -5   0  17      126.90      170.59     28.75 o 
  -1   0  17       28.65       34.00     11.60 o 
  -5   1  17        0.35       -6.46      6.70 o 
  -4   1  17       46.39       37.46     13.72 o 
  -1   1  17       12.73        9.76      5.88 o 
   0   1  17      215.63      195.51     20.00 o 
  -5   2  17       10.61       -1.16      7.46 o 
  -4   2  17      109.12      101.63     22.02 o 
  -3   2  17       89.31      100.21     21.71 o 
  -2   2  17       31.35       28.79     13.49 o 
  -1   2  17       13.50       27.76     13.71 o 
   0   2  17       20.48       17.18      7.51 o 
  -4   3  17       33.98       68.99     19.11 o 
  -3   3  17      194.06      196.85     34.94 o 
  -2   3  17      282.60      316.22     38.88 o 
  -1   3  17      308.53      303.47     37.67 o 
                                                 
